# Supplementary material for: Direct esterification of amides by the dimethylsulfate-mediated activation of amide C–N bonds
Source: Commun Chem. 2024 Apr 27;7:93. doi: 10.1038/s42004-024-01180-9 (PMC11055851; doi:10.1038/s42004-024-01180-9)
Supplement: Supplementary file 6 — Supplementary Data 4 file [file 42004_2024_1180_MOESM6_ESM.cif]

data_20240657
_audit_creation_date               2024-04-09
_audit_creation_method
;
Olex2 1.5-alpha
(compiled 2024.02.16 svn.r378c4104 for OlexSys, GUI svn.r6928)
;
_shelx_SHELXL_version_number       '2019/3'
_audit_contact_author_address      ?
_audit_contact_author_email        ?
_audit_contact_author_name         ''
_audit_contact_author_phone        ?
_publ_contact_author_id_orcid      ?
_publ_section_references
;
Dolomanov, O.V., Bourhis, L.J., Gildea, R.J, Howard, J.A.K. & Puschmann, H.
 (2009), J. Appl. Cryst. 42, 339-341.

Sheldrick, G.M. (2015). Acta Cryst. A71, 3-8.

Sheldrick, G.M. (2015). Acta Cryst. C71, 3-8.
;
_chemical_name_common              ?
_chemical_name_systematic          ?
_chemical_formula_moiety           'C H3 O4 S, C10 H14 N O2'
_chemical_formula_sum              'C11 H17 N O6 S'
_chemical_formula_weight           291.31
_chemical_melting_point            ?
loop_
  _atom_type_symbol
  _atom_type_description
  _atom_type_scat_dispersion_real
  _atom_type_scat_dispersion_imag
  _atom_type_scat_source
 'C' 'C' 0.0033 0.0016 'International Tables Vol C Tables 4.2.6.8 and 6.1.1.4'
 'H' 'H' 0.0000 0.0000 'International Tables Vol C Tables 4.2.6.8 and 6.1.1.4'
 'N' 'N' 0.0061 0.0033 'International Tables Vol C Tables 4.2.6.8 and 6.1.1.4'
 'O' 'O' 0.0106 0.0060 'International Tables Vol C Tables 4.2.6.8 and 6.1.1.4'
 'S' 'S' 0.1246 0.1234 'International Tables Vol C Tables 4.2.6.8 and 6.1.1.4'

_shelx_space_group_comment
;
The symmetry employed for this shelxl refinement is uniquely defined
by the following loop, which should always be used as a source of
symmetry information in preference to the above space-group names.
They are only intended as comments.
;
_space_group_crystal_system        'monoclinic'
_space_group_IT_number             15
_space_group_name_H-M_alt          'C 1 2/c 1'
_space_group_name_Hall             '-C 2yc'
loop_
  _space_group_symop_operation_xyz
 'x, y, z'
 '-x, y, -z+1/2'
 'x+1/2, y+1/2, z'
 '-x+1/2, y+1/2, -z+1/2'
 '-x, -y, -z'
 'x, -y, z-1/2'
 '-x+1/2, -y+1/2, -z'
 'x+1/2, -y+1/2, z-1/2'

_cell_length_a                     18.438(3)
_cell_length_b                     7.9282(14)
_cell_length_c                     20.435(4)
_cell_angle_alpha                  90
_cell_angle_beta                   116.309(4)
_cell_angle_gamma                  90
_cell_volume                       2677.8(8)
_cell_formula_units_Z              8
_cell_measurement_reflns_used      2235
_cell_measurement_temperature      170
_cell_measurement_theta_max        24.565
_cell_measurement_theta_min        2.224
_shelx_estimated_absorpt_T_max     0.990
_shelx_estimated_absorpt_T_min     0.969
_exptl_absorpt_coefficient_mu      0.264
_exptl_absorpt_correction_T_max    0.7454
_exptl_absorpt_correction_T_min    0.4976
_exptl_absorpt_correction_type     multi-scan
_exptl_absorpt_process_details
;
SADABS-2016/2 (Bruker,2016/2) was used for absorption correction.
wR2(int) was 0.1578 before and 0.0794 after correction.
The Ratio of minimum to maximum transmission is 0.6676.
The \l/2 correction factor is Not present.
;
_exptl_absorpt_special_details     ?
_exptl_crystal_colour              colourless
_exptl_crystal_colour_primary      colourless
_exptl_crystal_density_diffrn      1.445
_exptl_crystal_density_meas        ?
_exptl_crystal_density_method      ?
_exptl_crystal_description         block
_exptl_crystal_F_000               1232
_exptl_crystal_size_max            0.12
_exptl_crystal_size_mid            0.06
_exptl_crystal_size_min            0.04
_exptl_transmission_factor_max     ?
_exptl_transmission_factor_min     ?
_diffrn_reflns_av_R_equivalents    0.0901
_diffrn_reflns_av_unetI/netI       0.0886
_diffrn_reflns_Laue_measured_fraction_full  0.999
_diffrn_reflns_Laue_measured_fraction_max  0.998
_diffrn_reflns_limit_h_max         18
_diffrn_reflns_limit_h_min         -22
_diffrn_reflns_limit_k_max         9
_diffrn_reflns_limit_k_min         -9
_diffrn_reflns_limit_l_max         25
_diffrn_reflns_limit_l_min         -24
_diffrn_reflns_number              9578
_diffrn_reflns_point_group_measured_fraction_full  0.999
_diffrn_reflns_point_group_measured_fraction_max  0.998
_diffrn_reflns_theta_full          25.242
_diffrn_reflns_theta_max           26.396
_diffrn_reflns_theta_min           2.224
_diffrn_ambient_temperature        170
_diffrn_detector_area_resol_mean   ?
_diffrn_measured_fraction_theta_full  0.999
_diffrn_measured_fraction_theta_max  0.998
_diffrn_measurement_device_type    'Bruker D8 VENTURE'
_diffrn_measurement_method         '\f and \w scans'
_diffrn_radiation_type             MoK\a
_diffrn_radiation_wavelength       0.71073
_diffrn_source                     ?
_diffrn_source_current             1.4
_diffrn_source_power               0.07
_diffrn_source_voltage             50.0
_diffrn_standards_number           0
_reflns_Friedel_coverage           0.000
_reflns_Friedel_fraction_full      .
_reflns_Friedel_fraction_max       .
_reflns_number_gt                  1750
_reflns_number_total               2745
_reflns_special_details
;
 Reflections were merged by SHELXL according to the crystal
 class for the calculation of statistics and refinement.
 
 _reflns_Friedel_fraction is defined as the number of unique
 Friedel pairs measured divided by the number that would be
 possible theoretically, ignoring centric projections and
 systematic absences.
;
_reflns_threshold_expression       'I > 2\s(I)'
_computing_cell_refinement         'SAINT V8.40A (Bruker, 2019)'
_computing_data_collection         ?
_computing_data_reduction          'SAINT V8.40A (Bruker, 2019)'
_computing_molecular_graphics      'Olex2 1.5-alpha (Dolomanov et al., 2009)'
_computing_publication_material    'Olex2 1.5-alpha (Dolomanov et al., 2009)'
_computing_structure_refinement    'SHELXL 2019/3 (Sheldrick, 2015)'
_computing_structure_solution      'SHELXT 2018/2 (Sheldrick, 2018)'
_refine_diff_density_max           0.312
_refine_diff_density_min           -0.477
_refine_diff_density_rms           0.082
_refine_ls_extinction_coef         .
_refine_ls_extinction_method       none
_refine_ls_goodness_of_fit_ref     1.014
_refine_ls_hydrogen_treatment      constr
_refine_ls_matrix_type             full
_refine_ls_number_parameters       175
_refine_ls_number_reflns           2745
_refine_ls_number_restraints       0
_refine_ls_R_factor_all            0.1126
_refine_ls_R_factor_gt             0.0618
_refine_ls_restrained_S_all        1.014
_refine_ls_shift/su_max            0.003
_refine_ls_shift/su_mean           0.000
_refine_ls_structure_factor_coef   Fsqd
_refine_ls_weighting_details      
 'w=1/[\s^2^(Fo^2^)+(0.0599P)^2^+4.5768P] where P=(Fo^2^+2Fc^2^)/3'
_refine_ls_weighting_scheme        calc
_refine_ls_wR_factor_gt            0.1308
_refine_ls_wR_factor_ref           0.1595
_refine_special_details            ?
_olex2_refinement_description
;
1. Fixed Uiso
 At 1.2 times of:
  All C(H) groups, All C(H,H) groups, All N(H,H) groups
 At 1.5 times of:
  All C(H,H,H) groups
2.a Secondary CH2 refined with riding coordinates:
 C2(H2A,H2B)
2.b Aromatic/amide H refined with riding coordinates:
 C7(H7), C4(H4), C6(H6), C5(H5)
2.c X=CH2 refined with riding coordinates:
 N1(H1A,H1B)
2.d Idealised Me refined as rotating group:
 C10(H10A,H10B,H10C), C11(H11A,H11B,H11C), C1(H1C,H1D,H1E)
;
_atom_sites_solution_hydrogens     geom
_atom_sites_solution_primary       dual
_atom_sites_solution_secondary     ?
loop_
  _atom_site_label
  _atom_site_type_symbol
  _atom_site_fract_x
  _atom_site_fract_y
  _atom_site_fract_z
  _atom_site_U_iso_or_equiv
  _atom_site_adp_type
  _atom_site_occupancy
  _atom_site_site_symmetry_order
  _atom_site_calc_flag
  _atom_site_refinement_flags_posn
  _atom_site_refinement_flags_adp
  _atom_site_refinement_flags_occupancy
  _atom_site_disorder_assembly
  _atom_site_disorder_group
 S1 S 0.20165(5) 0.03599(12) 0.36440(5) 0.0321(3) Uani 1 1 d . . . . .
 O2 O 0.32419(14) 0.4918(3) 0.39618(12) 0.0336(6) Uani 1 1 d . . . . .
 O1 O 0.49810(14) 0.2168(3) 0.56310(12) 0.0381(6) Uani 1 1 d . . . . .
 O4 O 0.24023(15) -0.0257(3) 0.43901(12) 0.0388(6) Uani 1 1 d . . . . .
 O3 O 0.27845(14) 0.1012(3) 0.35411(12) 0.0393(7) Uani 1 1 d . . . . .
 O5 O 0.16443(17) -0.0928(3) 0.31011(13) 0.0456(7) Uani 1 1 d . . . . .
 O6 O 0.15142(16) 0.1815(3) 0.35557(13) 0.0457(7) Uani 1 1 d . . . . .
 N1 N 0.35867(17) 0.3688(4) 0.50654(15) 0.0365(7) Uani 1 1 d . . . . .
 H1A H 0.315369 0.411536 0.507992 0.044 Uiso 1 1 calc R U . . .
 H1B H 0.392217 0.305788 0.542798 0.044 Uiso 1 1 calc R U . . .
 C8 C 0.44405(19) 0.3350(4) 0.44449(18) 0.0297(8) Uani 1 1 d . . . . .
 C9 C 0.3730(2) 0.3985(4) 0.45101(17) 0.0296(8) Uani 1 1 d . . . . .
 C7 C 0.4522(2) 0.3691(5) 0.38084(19) 0.0349(8) Uani 1 1 d . . . . .
 H7 H 0.411059 0.431553 0.342791 0.042 Uiso 1 1 calc R U . . .
 C10 C 0.2506(2) 0.5552(5) 0.39762(19) 0.0373(9) Uani 1 1 d . . . . .
 H10A H 0.220137 0.623329 0.353904 0.056 Uiso 1 1 calc R U . . .
 H10B H 0.264936 0.624804 0.441244 0.056 Uiso 1 1 calc R U . . .
 H10C H 0.217216 0.459942 0.398662 0.056 Uiso 1 1 calc R U . . .
 C3 C 0.5059(2) 0.2439(5) 0.50079(19) 0.0324(8) Uani 1 1 d . . . . .
 C4 C 0.5723(2) 0.1869(5) 0.4911(2) 0.0396(9) Uani 1 1 d . . . . .
 H4 H 0.613814 0.123191 0.528341 0.047 Uiso 1 1 calc R U . . .
 C6 C 0.5173(2) 0.3153(5) 0.3719(2) 0.0425(10) Uani 1 1 d . . . . .
 H6 H 0.521633 0.340295 0.328339 0.051 Uiso 1 1 calc R U . . .
 C2 C 0.5630(2) 0.1346(5) 0.62453(19) 0.0429(10) Uani 1 1 d . . . . .
 H2A H 0.614756 0.194750 0.638096 0.051 Uiso 1 1 calc R U . . .
 H2B H 0.569316 0.016512 0.612119 0.051 Uiso 1 1 calc R U . . .
 C11 C 0.2606(2) 0.1613(6) 0.28224(19) 0.0464(10) Uani 1 1 d . . . . .
 H11A H 0.230864 0.074276 0.246203 0.070 Uiso 1 1 calc R U . . .
 H11B H 0.311157 0.187033 0.279559 0.070 Uiso 1 1 calc R U . . .
 H11C H 0.227447 0.263540 0.271921 0.070 Uiso 1 1 calc R U . . .
 C5 C 0.5773(2) 0.2235(5) 0.4274(2) 0.0470(10) Uani 1 1 d . . . . .
 H5 H 0.622670 0.185150 0.421230 0.056 Uiso 1 1 calc R U . . .
 C1 C 0.5399(3) 0.1395(6) 0.6865(2) 0.0520(11) Uani 1 1 d . . . . .
 H1C H 0.487641 0.083217 0.671609 0.078 Uiso 1 1 calc R U . . .
 H1D H 0.535767 0.257020 0.699277 0.078 Uiso 1 1 calc R U . . .
 H1E H 0.581283 0.081333 0.728955 0.078 Uiso 1 1 calc R U . . .

loop_
  _atom_site_aniso_label
  _atom_site_aniso_U_11
  _atom_site_aniso_U_22
  _atom_site_aniso_U_33
  _atom_site_aniso_U_23
  _atom_site_aniso_U_13
  _atom_site_aniso_U_12
 S1 0.0291(5) 0.0369(5) 0.0318(5) 0.0026(4) 0.0146(4) 0.0038(4)
 O2 0.0321(13) 0.0387(15) 0.0307(13) 0.0040(11) 0.0145(10) 0.0084(11)
 O1 0.0299(13) 0.0441(16) 0.0343(13) 0.0040(12) 0.0088(11) 0.0092(12)
 O4 0.0406(15) 0.0498(16) 0.0289(13) 0.0087(12) 0.0179(11) 0.0106(12)
 O3 0.0281(13) 0.0585(17) 0.0317(13) 0.0035(12) 0.0137(10) -0.0042(12)
 O5 0.0515(17) 0.0437(16) 0.0425(15) -0.0075(13) 0.0217(13) -0.0081(13)
 O6 0.0440(16) 0.0512(17) 0.0449(15) 0.0098(13) 0.0223(12) 0.0207(13)
 N1 0.0299(16) 0.046(2) 0.0359(16) 0.0026(14) 0.0168(13) 0.0092(14)
 C8 0.0246(17) 0.0291(19) 0.0338(18) -0.0040(15) 0.0115(14) -0.0010(15)
 C9 0.0283(18) 0.0295(19) 0.0280(18) -0.0026(15) 0.0099(14) 0.0014(15)
 C7 0.0311(19) 0.039(2) 0.0354(19) -0.0026(16) 0.0152(16) -0.0026(16)
 C10 0.0265(18) 0.042(2) 0.043(2) 0.0057(18) 0.0156(15) 0.0112(17)
 C3 0.0295(19) 0.031(2) 0.0347(18) -0.0071(16) 0.0119(15) -0.0050(15)
 C4 0.0249(18) 0.038(2) 0.050(2) -0.0075(18) 0.0115(16) -0.0002(16)
 C6 0.038(2) 0.052(3) 0.045(2) -0.0070(19) 0.0244(18) -0.0047(19)
 C2 0.033(2) 0.044(2) 0.035(2) 0.0016(18) 0.0001(16) 0.0028(18)
 C11 0.045(2) 0.062(3) 0.036(2) 0.0003(19) 0.0217(18) -0.011(2)
 C5 0.032(2) 0.057(3) 0.060(3) -0.014(2) 0.0277(19) -0.0065(19)
 C1 0.051(3) 0.060(3) 0.036(2) 0.005(2) 0.0111(18) 0.005(2)

_geom_special_details
;
 All esds (except the esd in the dihedral angle between two l.s. planes)
 are estimated using the full covariance matrix.  The cell esds are taken
 into account individually in the estimation of esds in distances, angles
 and torsion angles; correlations between esds in cell parameters are only
 used when they are defined by crystal symmetry.  An approximate (isotropic)
 treatment of cell esds is used for estimating esds involving l.s. planes.
;
loop_
  _geom_bond_atom_site_label_1
  _geom_bond_atom_site_label_2
  _geom_bond_distance
  _geom_bond_site_symmetry_2
  _geom_bond_publ_flag
 S1 O4 1.452(2) . ?
 S1 O3 1.606(2) . ?
 S1 O5 1.439(3) . ?
 S1 O6 1.440(3) . ?
 O2 C9 1.311(4) . ?
 O2 C10 1.460(4) . ?
 O1 C3 1.360(4) . ?
 O1 C2 1.450(4) . ?
 O3 C11 1.436(4) . ?
 N1 H1A 0.8800 . ?
 N1 H1B 0.8800 . ?
 N1 C9 1.296(4) . ?
 C8 C9 1.463(5) . ?
 C8 C7 1.400(5) . ?
 C8 C3 1.408(5) . ?
 C7 H7 0.9500 . ?
 C7 C6 1.360(5) . ?
 C10 H10A 0.9800 . ?
 C10 H10B 0.9800 . ?
 C10 H10C 0.9800 . ?
 C3 C4 1.401(5) . ?
 C4 H4 0.9500 . ?
 C4 C5 1.376(5) . ?
 C6 H6 0.9500 . ?
 C6 C5 1.388(6) . ?
 C2 H2A 0.9900 . ?
 C2 H2B 0.9900 . ?
 C2 C1 1.505(6) . ?
 C11 H11A 0.9800 . ?
 C11 H11B 0.9800 . ?
 C11 H11C 0.9800 . ?
 C5 H5 0.9500 . ?
 C1 H1C 0.9800 . ?
 C1 H1D 0.9800 . ?
 C1 H1E 0.9800 . ?

loop_
  _geom_angle_atom_site_label_1
  _geom_angle_atom_site_label_2
  _geom_angle_atom_site_label_3
  _geom_angle
  _geom_angle_site_symmetry_1
  _geom_angle_site_symmetry_3
  _geom_angle_publ_flag
 O4 S1 O3 101.29(13) . . ?
 O5 S1 O4 114.50(16) . . ?
 O5 S1 O3 105.91(15) . . ?
 O5 S1 O6 114.31(16) . . ?
 O6 S1 O4 112.96(15) . . ?
 O6 S1 O3 106.33(16) . . ?
 C9 O2 C10 118.0(3) . . ?
 C3 O1 C2 119.5(3) . . ?
 C11 O3 S1 115.1(2) . . ?
 H1A N1 H1B 120.0 . . ?
 C9 N1 H1A 120.0 . . ?
 C9 N1 H1B 120.0 . . ?
 C7 C8 C9 119.1(3) . . ?
 C7 C8 C3 118.5(3) . . ?
 C3 C8 C9 122.3(3) . . ?
 O2 C9 C8 114.8(3) . . ?
 N1 C9 O2 121.4(3) . . ?
 N1 C9 C8 123.8(3) . . ?
 C8 C7 H7 119.1 . . ?
 C6 C7 C8 121.9(3) . . ?
 C6 C7 H7 119.1 . . ?
 O2 C10 H10A 109.5 . . ?
 O2 C10 H10B 109.5 . . ?
 O2 C10 H10C 109.5 . . ?
 H10A C10 H10B 109.5 . . ?
 H10A C10 H10C 109.5 . . ?
 H10B C10 H10C 109.5 . . ?
 O1 C3 C8 117.6(3) . . ?
 O1 C3 C4 122.9(3) . . ?
 C4 C3 C8 119.5(3) . . ?
 C3 C4 H4 120.2 . . ?
 C5 C4 C3 119.6(4) . . ?
 C5 C4 H4 120.2 . . ?
 C7 C6 H6 120.5 . . ?
 C7 C6 C5 119.1(4) . . ?
 C5 C6 H6 120.5 . . ?
 O1 C2 H2A 110.4 . . ?
 O1 C2 H2B 110.4 . . ?
 O1 C2 C1 106.5(3) . . ?
 H2A C2 H2B 108.6 . . ?
 C1 C2 H2A 110.4 . . ?
 C1 C2 H2B 110.4 . . ?
 O3 C11 H11A 109.5 . . ?
 O3 C11 H11B 109.5 . . ?
 O3 C11 H11C 109.5 . . ?
 H11A C11 H11B 109.5 . . ?
 H11A C11 H11C 109.5 . . ?
 H11B C11 H11C 109.5 . . ?
 C4 C5 C6 121.4(4) . . ?
 C4 C5 H5 119.3 . . ?
 C6 C5 H5 119.3 . . ?
 C2 C1 H1C 109.5 . . ?
 C2 C1 H1D 109.5 . . ?
 C2 C1 H1E 109.5 . . ?
 H1C C1 H1D 109.5 . . ?
 H1C C1 H1E 109.5 . . ?
 H1D C1 H1E 109.5 . . ?

loop_
  _geom_torsion_atom_site_label_1
  _geom_torsion_atom_site_label_2
  _geom_torsion_atom_site_label_3
  _geom_torsion_atom_site_label_4
  _geom_torsion
  _geom_torsion_site_symmetry_1
  _geom_torsion_site_symmetry_2
  _geom_torsion_site_symmetry_3
  _geom_torsion_site_symmetry_4
  _geom_torsion_publ_flag
 O1 C3 C4 C5 -178.0(3) . . . . ?
 O4 S1 O3 C11 176.0(3) . . . . ?
 O5 S1 O3 C11 56.2(3) . . . . ?
 O6 S1 O3 C11 -65.8(3) . . . . ?
 C8 C7 C6 C5 0.2(6) . . . . ?
 C8 C3 C4 C5 1.4(5) . . . . ?
 C9 C8 C7 C6 179.2(3) . . . . ?
 C9 C8 C3 O1 -0.5(5) . . . . ?
 C9 C8 C3 C4 -179.9(3) . . . . ?
 C7 C8 C9 O2 -3.4(5) . . . . ?
 C7 C8 C9 N1 177.5(3) . . . . ?
 C7 C8 C3 O1 177.9(3) . . . . ?
 C7 C8 C3 C4 -1.5(5) . . . . ?
 C7 C6 C5 C4 -0.4(6) . . . . ?
 C10 O2 C9 N1 -2.9(5) . . . . ?
 C10 O2 C9 C8 178.0(3) . . . . ?
 C3 O1 C2 C1 174.4(3) . . . . ?
 C3 C8 C9 O2 175.0(3) . . . . ?
 C3 C8 C9 N1 -4.1(5) . . . . ?
 C3 C8 C7 C6 0.7(5) . . . . ?
 C3 C4 C5 C6 -0.4(6) . . . . ?
 C2 O1 C3 C8 -175.5(3) . . . . ?
 C2 O1 C3 C4 3.9(5) . . . . ?

loop_
  _diffrn_refln_index_h
  _diffrn_refln_index_k
  _diffrn_refln_index_l
  _diffrn_refln_intensity_net
  _diffrn_refln_intensity_u
 -2 0 2 1152.18 63.59
 2 0 -2 1132.09 63.79
 -4 0 4 3275.87 171.08
 4 0 -4 2905.81 171.38
 -6 0 6 1554.24 83.59
 6 0 -6 1383.66 84.39
 8 0 -8 1300.77 75.69
 -8 0 8 1251.47 73.49
 -10 0 10 525.35 32.9
 -12 0 12 960 57.19
 -14 0 14 2095.49 119.99
 -16 0 16 24.9 6.2
 -18 0 18 14.9 5.3
 -20 0 20 24.9 6.1
 -1 1 1 216.08 13.9
 1 1 -1 219.68 12.6
 -1 -1 1 213.68 12.5
 1 -1 -1 211.88 14
 -3 -1 3 105.19 11.1
 3 -1 -3 119.69 8.6
 -3 -1 3 119.09 8.8
 -5 1 5 774.22 46.7
 -5 -1 5 755.92 50.99
 5 -1 -5 911.21 46.2
 -7 1 7 245.18 15
 -7 -1 7 203.38 18.8
 7 -1 -7 210.08 14.5
 -9 1 9 124.19 9.6
 9 -1 -9 127.39 10.3
 -9 -1 9 97.99 12
 -11 1 11 7.9 3.1
 -11 -1 11 10.7 4.5
 11 -1 -11 6.2 3.1
 -13 1 13 1.9 2.8
 -13 -1 13 4.9 4
 -15 1 15 -1.4 3.1
 -15 -1 15 0.1 3.6
 -17 -1 17 -1.6 5.7
 -17 -1 17 2.6 4.3
 -19 -1 19 3.8 5.4
 -19 -1 19 35.9 9.8
 0 2 0 11.9 2.9
 0 -2 0 10.5 3.1
 -2 2 2 895.81 54.79
 2 2 -2 928.81 52.39
 -2 -2 2 971.1 52.49
 4 2 -4 639.24 38.9
 -4 2 4 618.34 41.4
 -4 -2 4 721.13 38.4
 -4 -2 4 650.83 45.3
 6 -2 -6 10.2 3.2
 -6 -2 6 16.4 4.2
 -6 -2 6 16.6 6.6
 -8 -2 8 363.76 30
 -8 -2 8 308.57 24.3
 8 -2 -8 369.86 21.2
 -10 -2 10 71.59 10.4
 -10 -2 10 71.69 22.6
 10 -2 -10 86.99 7.1
 -12 -2 12 86.99 14.8
 -12 -2 12 94.79 13.8
 -14 -2 14 25.9 8.8
 -14 -2 14 18.5 7.6
 -16 -2 16 39.4 10.4
 -16 -2 16 39.4 9.5
 -18 -2 18 7.9 5.7
 -18 -2 18 -5.1 5.5
 -20 -2 20 7.9 9.2
 -20 -2 20 22.9 7.2
 1 3 -1 107.49 8.6
 -1 3 1 116.19 10
 1 -3 -1 117.09 11.3
 -1 -3 1 105.39 9.6
 3 3 -3 199.28 12.9
 -3 3 3 180.58 15.4
 -3 -3 3 185.38 12.9
 -5 3 5 33.6 6.9
 5 3 -5 33.5 5.3
 -5 -3 5 31.2 9.4
 -5 -3 5 28.9 4.5
 -7 3 7 5.6 4.1
 7 -3 -7 9.4 3.9
 -7 -3 7 7 5.9
 -7 -3 7 10.6 3.3
 -9 3 9 -4.9 4.5
 -9 -3 9 -3.9 4.7
 -9 -3 9 3.7 2.3
 9 -3 -9 0.1 2.6
 -11 3 11 203.88 27.6
 -11 -3 11 181.88 15.7
 11 -3 -11 150.68 11.3
 -11 -3 11 143.19 20.2
 -13 3 13 100.09 26.1
 -13 -3 13 104.79 13
 -13 -3 13 81.99 16.9
 -15 -3 15 59.79 11.8
 -15 -3 15 79.79 15.7
 -17 -3 17 15.7 7.5
 -17 -3 17 3.7 4.6
 -19 -3 19 27.1 9.1
 -19 -3 19 3.9 8
 0 4 0 29.2 5.4
 0 -4 0 31.5 7
 -2 4 2 81.59 9.5
 2 4 -2 94.29 7.8
 -2 -4 2 71.09 8.3
 4 4 -4 69.49 6.7
 -4 4 4 44.4 8.4
 -4 -4 4 63.69 6.8
 -4 -4 4 60.09 13.7
 6 4 -6 132.99 11.2
 -6 4 6 138.59 14.9
 -6 -4 6 158.18 20.7
 -6 -4 6 127.59 10.3
 -8 4 8 40.1 9.5
 -8 -4 8 41.5 11.8
 -8 -4 8 49.9 6.2
 8 -4 -8 46 7.5
 -10 4 10 14.4 7.5
 -10 -4 10 4.4 6.4
 10 -4 -10 9.2 4.1
 -10 -4 10 0.7 2.8
 -12 -4 12 6.3 4
 -12 -4 12 10.8 8.1
 12 -4 -12 0.5 2.7
 -14 -4 14 43.8 12.8
 -14 -4 14 33.9 8.2
 -16 -4 16 9.7 9.3
 -18 -4 18 38.5 9.5
 -18 -4 18 24.8 10
 -1 5 1 -0.8 2.9
 1 5 -1 5.1 5.7
 -1 -5 1 6.2 3.9
 -3 5 3 34.1 7.4
 3 5 -3 30.1 5.4
 -3 -5 3 27.4 10.4
 -3 -5 3 24.4 5.9
 -5 5 5 -2 4.1
 5 5 -5 -1 2.4
 -5 -5 5 4.6 6.8
 -5 -5 5 -2.3 2.8
 -7 5 7 13.6 6.4
 7 5 -7 5.9 3.3
 -7 -5 7 -0.2 2.8
 -7 -5 7 8.2 8.2
 -9 5 9 56.89 12.1
 -9 -5 9 44.8 6.6
 9 -5 -9 56.39 10.6
 -9 -5 9 27 13.2
 -11 -5 11 172.48 24.6
 11 -5 -11 186.78 15.3
 -11 -5 11 158.98 13.7
 -13 -5 13 29.9 15.3
 -13 -5 13 49.1 7.6
 13 -5 -13 33.2 5.5
 -15 -5 15 10.1 5.2
 -15 -5 15 3.2 9.3
 -17 -5 17 4.3 9.7
 -17 -5 17 14.8 6.4
 0 6 0 102.39 10.9
 2 6 -2 8.7 3.5
 -2 6 2 1.8 4.1
 -2 -6 2 5.2 7.5
 -2 -6 2 5.6 7.2
 -4 6 4 14 6.7
 4 6 -4 25 6.4
 -4 -6 4 29 11.1
 -4 -6 4 10.7 5.4
 -6 6 6 8.4 6.6
 6 6 -6 8.3 4.2
 -6 -6 6 4.5 3.8
 -6 -6 6 7.7 7.2
 8 6 -8 25.4 6.2
 -8 -6 8 22.9 10.1
 -8 -6 8 19 5.6
 8 -6 -8 29.6 9.9
 -10 -6 10 20.5 9.9
 -10 -6 10 8.5 4.5
 10 -6 -10 20.1 7
 -12 -6 12 -3.4 3.2
 12 -6 -12 6.5 7.2
 -12 -6 12 -12.3 8.6
 -14 -6 14 -1.2 3.5
 -14 -6 14 -12.9 7.1
 14 -6 -14 -2.6 5.2
 14 -6 -14 -0.1 4.3
 -16 -6 16 18.6 11.8
 -16 -6 16 -3.6 9.8
 -1 7 1 27.9 7.2
 1 7 -1 27 6.9
 1 -7 -1 13.8 9.9
 -1 -7 1 16.5 10.1
 3 7 -3 22.8 6
 -3 7 3 10.9 7.9
 -3 -7 3 24.4 12.3
 3 -7 -3 24.4 11.1
 -5 7 5 84.79 14.1
 5 7 -5 82.19 10.2
 -5 -7 5 88.39 22.1
 -5 -7 5 64.79 15.9
 7 7 -7 66.89 9.9
 -7 -7 7 107.09 23.8
 -7 -7 7 58.19 10
 -9 -7 9 39.4 17.1
 9 -7 -9 35.9 11.5
 -9 -7 9 20.3 5.9
 9 -7 -9 47 12.2
 -11 -7 11 15.2 9.7
 11 -7 -11 20.4 8.7
 11 -7 -11 -4.3 7.4
 13 -7 -13 31.1 11.4
 13 -7 -13 26.1 9.1
 -13 -7 13 30.8 6.1
 -13 -7 13 17.3 15
 0 8 0 6.7 11.2
 0 -8 0 17.6 10.1
 2 8 -2 22.5 7.5
 -2 8 2 35 9.2
 2 -8 -2 43.3 14.2
 -2 -8 2 34.7 14.2
 4 8 -4 4.3 5.9
 -4 -8 4 5.8 8.8
 4 -8 -4 -11.3 17.8
 6 8 -6 14.3 6.4
 -6 -8 6 21.4 12.7
 6 -8 -6 8.7 9.5
 8 -8 -8 35.6 13.8
 8 -8 -8 21.6 10.3
 10 -8 -10 9.5 10.2
 10 -8 -10 16.8 11.4
 -10 -8 10 -23.2 9.8
 12 -8 -12 -2.8 10.1
 -12 -8 12 6 14.4
 12 -8 -12 6.6 14
 1 9 -1 24.3 8.7
 1 -9 -1 18.2 14.5
 -1 -9 1 7.5 10.9
 3 9 -3 25.7 16.1
 3 -9 -3 32.2 13
 -3 -9 3 22.4 13.1
 5 9 -5 76.69 12.4
 -5 -9 5 104.29 23.5
 5 -9 -5 75.09 20.2
 7 9 -7 -5.5 8.8
 7 -9 -7 11.7 10.8
 -7 -9 7 -4.4 17
 -20 0 19 -2.1 6.5
 -18 0 17 7 3.9
 -16 0 15 -1.6 3.4
 -14 0 13 5.4 3.6
 -12 0 11 -1.7 1.9
 -10 0 9 2.7 2
 -8 0 7 -1.4 1.8
 -6 0 5 0.8 1.9
 -4 0 3 1.6 2
 2 0 -3 2.2 1.9
 -2 0 3 0.3 1.9
 4 0 -5 1.2 1.8
 -4 0 5 -0.5 1.8
 6 0 -7 -0.7 2.5
 -6 0 7 -3.4 1.7
 -8 0 9 0.1 2.4
 8 0 -9 4.4 3.1
 -10 0 11 -0.3 2.3
 -12 0 13 -0.1 3.1
 -14 0 15 2.4 4.2
 -16 0 17 -2 4.2
 -18 0 19 -6 5.2
 -20 0 21 -2.5 5.7
 -19 -1 18 5.7 4.9
 -19 -1 18 1.8 7.1
 -17 -1 16 23.5 8.7
 -17 -1 16 28.6 8.1
 -15 -1 14 149.49 19.1
 -15 -1 14 151.08 15.2
 -13 1 12 127.39 9.8
 -13 -1 12 117.29 16.3
 -13 -1 12 145.29 14.4
 -11 1 10 75.99 6.4
 -11 -1 10 66.39 10
 -9 1 8 30.8 3.7
 -9 -1 8 35.9 7.9
 -7 -1 6 520.35 35.4
 -7 -1 6 490.65 34.1
 -5 -1 4 1757.72 97.79
 -5 -1 4 1655.03 99.79
 3 1 -2 351.06 22.7
 -3 -1 2 388.76 22.8
 1 1 0 784.42 43
 1 -1 0 733.33 44.8
 -1 -1 0 780.22 43
 -1 1 2 806.62 45.6
 1 1 -2 772.32 47.8
 1 -1 -2 816.42 45.9
 -1 -1 2 771.42 47.6
 3 1 -4 692.13 46.2
 -3 1 4 760.12 43.7
 -3 1 4 698.63 44.4
 -3 -1 4 752.52 46.6
 3 -1 -4 812.82 43.4
 -5 1 6 31.1 4.8
 5 1 -6 34.6 7.3
 5 -1 -6 27.5 3.9
 -5 -1 6 20.5 5.9
 -7 1 8 62.09 7.2
 7 1 -8 60.69 9.5
 -7 -1 8 79.59 9.8
 7 -1 -8 69.29 6.8
 9 1 -10 32.9 8.3
 -9 1 10 28.2 5.2
 -9 -1 10 26.3 6.4
 9 -1 -10 25.1 5
 -11 1 12 3.1 3.6
 11 -1 -12 5.7 3.2
 -11 -1 12 -2.3 2.7
 -13 1 14 5.3 4.2
 -13 -1 14 11 7.3
 13 -1 -14 4.8 4.7
 -15 1 16 -1.1 3.3
 -15 1 16 -8 9
 -15 -1 16 1.7 3.7
 -17 1 18 19.9 4.7
 -17 -1 18 28.1 7.6
 -17 -1 18 13.5 6.9
 -19 -1 20 27 11.3
 -19 -1 20 49.6 9.6
 -20 -2 19 8.3 5.7
 -20 -2 19 12.7 9.9
 -18 -2 17 7.7 5.3
 -18 -2 17 11.2 6.6
 -16 -2 15 72.59 14.4
 -16 -2 15 55.99 11.4
 -14 -2 13 45.4 11.2
 -14 -2 13 49.8 10.9
 -12 -2 11 6.6 5
 -12 -2 11 6.4 4.9
 -10 -2 9 12.7 5.6
 -10 -2 9 20.7 5.9
 8 -2 -7 -1.2 1.2
 -8 -2 7 1 3.8
 -8 -2 7 -1.7 2.3
 -6 -2 5 246.08 22.2
 6 -2 -5 224.48 15
 -6 -2 5 211.58 16.2
 4 2 -3 525.25 32.5
 -4 -2 3 552.04 32
 2 2 -1 31.1 4
 -2 2 1 21 4.6
 -2 -2 1 21.8 3.4
 0 2 -1 86.89 6.9
 0 -2 1 82.99 7.4
 0 -2 -1 107.39 8.4
 0 -2 1 71.89 9.7
 2 2 -3 155.88 9.9
 -2 2 3 152.18 12.6
 -2 -2 3 142.69 15.1
 -2 -2 3 173.78 10.1
 2 -2 -3 168.28 13.6
 -4 2 5 71.19 9.4
 -4 -2 5 99.79 12.5
 4 -2 -5 97.39 9.5
 -4 -2 5 96.89 7
 -6 2 7 69.19 9.6
 6 -2 -7 70.39 7.3
 -6 -2 7 57.19 6.9
 -6 -2 7 56.59 11.5
 -8 2 9 36 7.7
 -8 -2 9 24.9 6
 8 -2 -9 30.9 4.4
 -8 -2 9 26.6 8.3
 -10 2 11 175.58 18.6
 -10 -2 11 156.38 18.2
 10 -2 -11 152.98 11.9
 -10 -2 11 150.88 15.2
 -12 2 13 37.2 21.1
 12 -2 -13 32.9 6
 -12 -2 13 23.7 7.6
 -12 -2 13 11.1 6.9
 -14 2 15 20.6 14.6
 -14 -2 15 29.2 8.8
 -14 -2 15 24.7 8.5
 -16 -2 17 12.6 6.2
 -16 -2 17 7.3 6.3
 -18 -2 19 6.6 8.2
 -19 -3 18 18.6 8
 -19 -3 18 16.7 8
 -17 -3 16 81.89 13.4
 -17 -3 16 56.09 12.9
 -15 -3 14 4.7 5.5
 -15 -3 14 0.4 5.4
 -13 3 12 16.4 9.9
 -13 -3 12 13.6 5.8
 -13 -3 12 4.6 6.4
 -11 -3 10 113.09 12.8
 -11 -3 10 120.19 17.9
 -9 -3 8 10.3 6.1
 9 -3 -8 11.3 3.3
 -9 -3 8 12.5 4.2
 7 3 -6 442.76 29.3
 -7 3 6 463.85 33.2
 -7 -3 6 374.36 27.5
 7 -3 -6 476.05 29.3
 -7 -3 6 489.95 39.1
 5 3 -4 1312.07 74.49
 -5 3 4 1301.17 78.29
 -5 -3 4 1262.17 73.39
 -3 3 2 168.28 14.4
 3 3 -2 179.78 12.1
 -3 -3 2 151.58 11.8
 -1 3 0 36.6 5.4
 1 3 0 36.8 4.9
 -1 -3 0 45.6 6.5
 1 3 -2 26.5 3.8
 -1 3 2 27.6 5.3
 -1 -3 2 31.1 8.5
 1 -3 -2 37.7 7
 -1 -3 2 28.6 5
 3 3 -4 403.26 23.3
 -3 3 4 375.86 28.6
 -3 -3 4 382.86 32.1
 -3 -3 4 383.46 23.4
 5 3 -6 22.9 4.1
 -5 3 6 23.6 6.3
 5 -3 -6 28.9 7
 -5 -3 6 24.1 3.6
 -5 -3 6 25.2 10.5
 -7 3 8 859.31 54.69
 -7 -3 8 753.22 48.1
 -7 -3 8 839.72 59.39
 7 -3 -8 862.31 49.99
 -9 3 10 6.4 5.7
 -9 -3 10 10.9 3.4
 9 -3 -10 17.2 4.2
 -9 -3 10 13.8 7.3
 -11 3 12 24.3 10.1
 -11 -3 12 21.3 9.8
 11 -3 -12 31.3 5
 -11 -3 12 35.8 7.4
 -13 -3 14 16.4 9.6
 -13 -3 14 33.6 8.2
 13 -3 -14 33.5 5.6
 -15 -3 16 60.39 13.8
 -15 -3 16 59.39 12.1
 -17 -3 18 46 12.5
 -17 -3 18 44.2 10.8
 -19 -3 20 15.2 9.3
 -18 -4 17 6.3 8.7
 -18 -4 17 10.2 6.8
 -16 -4 15 35.8 8.3
 -16 -4 15 28 9.8
 -14 -4 13 110.89 22.1
 -14 -4 13 115.19 13.6
 -12 -4 11 48.9 14.2
 -12 -4 11 49.8 11
 -10 4 9 234.28 24
 -10 -4 9 214.68 26.5
 -10 -4 9 183.48 16
 10 -4 -9 230.68 16.2
 8 4 -7 117.29 11.6
 -8 4 7 138.89 16.2
 -8 -4 7 142.09 20.5
 -8 -4 7 115.99 10.6
 8 -4 -7 118.49 12.4
 -6 4 5 65.39 10.2
 6 4 -5 62.49 7.5
 -6 -4 5 71.19 16.2
 -6 -4 5 61.29 6.8
 4 4 -3 197.98 13.8
 -4 4 3 196.98 16.8
 -4 -4 3 164.88 13.8
 2 4 -1 45.2 5.9
 -2 4 1 50.29 7
 -2 -4 1 47 7.1
 0 4 1 32.2 5.7
 0 4 -1 25.7 5
 0 -4 1 20.6 8.4
 0 -4 -1 22.7 6.3
 2 4 -3 1.3 2
 -2 4 3 2.1 3.1
 -2 -4 3 -3.4 4.3
 2 -4 -3 0.8 3.6
 -2 -4 3 0.5 2.4
 4 4 -5 37.1 4.7
 -4 4 5 19.6 5.5
 -4 -4 5 31.8 4.8
 -4 -4 5 36.4 10.9
 -6 4 7 270.67 23.1
 6 4 -7 283.57 18.8
 -6 -4 7 296.17 29.8
 -6 -4 7 269.97 17.7
 6 -4 -7 269.07 22.8
 -8 4 9 130.79 16
 -8 -4 9 98.39 9.1
 8 -4 -9 112.89 11.6
 -8 -4 9 136.79 19.6
 -10 4 11 25.1 9.2
 -10 -4 11 18.3 9.6
 10 -4 -11 36.2 6.5
 -12 -4 13 148.69 21.9
 -12 -4 13 147.29 13.2
 12 -4 -13 142.89 11.4
 -14 -4 15 69.69 16.2
 -14 -4 15 64.79 15.6
 -16 -4 17 -0.5 6.3
 -16 -4 17 -1.9 4.3
 -18 -4 19 45.9 12.9
 -18 -4 19 38.8 9.3
 -17 -5 16 -7 5.3
 -17 -5 16 -6.3 7.2
 -15 -5 14 0.2 8.5
 -15 -5 14 -7.1 4.3
 13 -5 -12 7.4 3.2
 -13 -5 12 7.2 11.4
 13 -5 -12 0.4 3.6
 -13 -5 12 -4.4 4.9
 11 -5 -10 6.5 5.2
 11 -5 -10 -9.3 4
 -11 -5 10 1 6.9
 -11 -5 10 -4.5 3.4
 9 5 -8 31.7 7.4
 -9 5 8 54.79 11.2
 -9 -5 8 29 5.7
 -9 -5 8 31.7 13.5
 9 -5 -8 19.8 10.8
 7 5 -6 123.99 11.7
 -7 5 6 115.09 15.7
 -7 -5 6 118.19 11.1
 -7 -5 6 143.79 22.2
 5 5 -4 184.08 14
 -5 5 4 156.08 16.3
 -5 -5 4 185.98 24.7
 -5 -5 4 154.38 14
 -3 5 2 4.1 3.5
 3 5 -2 11.8 5.1
 -3 -5 2 3.8 3.4
 1 5 0 35 6.3
 -1 5 0 34.2 7
 1 -5 0 31.9 10.1
 -1 -5 0 33 7.9
 -1 5 2 152.38 13.5
 1 5 -2 141.89 11.4
 1 -5 -2 141.89 15.5
 -1 -5 2 168.88 20.7
 -1 -5 2 119.49 12.5
 -3 5 4 477.65 32.4
 3 5 -4 483.15 28.4
 -3 -5 4 486.55 42
 -3 -5 4 396.06 29.6
 5 5 -6 12.7 3.6
 -5 5 6 19 6.9
 -5 -5 6 9.9 8
 -5 -5 6 15.3 4
 -7 5 8 -5.2 8.4
 7 5 -8 -2.2 2.9
 -7 -5 8 -0.7 2.5
 -7 -5 8 4.2 7.6
 7 -5 -8 4.4 5.6
 -9 5 10 2.9 7.1
 -9 -5 10 2 2.9
 -9 -5 10 0.2 6.4
 9 -5 -10 0.6 4.9
 -11 -5 12 46.3 6.6
 11 -5 -12 39.5 11.9
 -11 -5 12 32.6 13
 13 -5 -14 11.4 4.3
 -13 -5 14 11.2 9
 -13 -5 14 10.7 4.4
 -15 -5 16 20.1 8.7
 -15 -5 16 -5.4 6.1
 -17 -5 18 50.79 8.5
 -17 -5 18 39.2 11.9
 -16 -6 15 24.6 12.4
 -16 -6 15 22.2 6.9
 14 -6 -13 28.6 7.3
 14 -6 -13 26.8 5.3
 -14 -6 13 26.2 12.4
 -14 -6 13 29.5 9.3
 12 -6 -11 -3.6 5
 -12 -6 11 3.2 4.4
 -12 -6 11 5.6 10.4
 12 -6 -11 5.8 8
 -10 -6 9 86.69 10.1
 10 -6 -9 92.79 13.4
 -10 -6 9 78.99 21.3
 10 -6 -9 90.29 16
 8 6 -7 80.29 12.1
 -8 6 7 84.19 14.5
 8 -6 -7 104.79 14.9
 -8 -6 7 70.59 9.7
 -8 -6 7 97.29 22.7
 6 6 -5 29.9 6.2
 -6 6 5 43.6 15.6
 -6 -6 5 25.8 6.6
 -6 -6 5 25.3 11.8
 6 -6 -5 15.9 7.5
 -4 6 3 276.07 23.6
 4 6 -3 274.77 20.4
 -4 -6 3 283.27 33.7
 4 -6 -3 290.47 28.9
 -4 -6 3 266.57 30
 2 6 -1 4.1 3.4
 -2 6 1 -1 3.6
 2 -6 -1 8.1 6.4
 -2 -6 1 2.8 4.4
 0 6 -1 155.28 13.6
 0 6 1 167.88 14.6
 0 -6 1 170.48 23
 0 -6 -1 127.79 16.2
 -2 6 3 155.08 16.1
 2 6 -3 177.78 13.9
 -2 -6 3 196.28 25.2
 -4 6 5 9.6 5.5
 4 6 -5 7 3.3
 -4 -6 5 9.4 7.5
 -4 -6 5 -1 3
 6 6 -7 197.58 16.2
 -6 6 7 237.08 22.5
 -6 -6 7 206.18 16.7
 -6 -6 7 285.37 32.4
 -8 -6 9 122.69 11.3
 -8 -6 9 173.38 55.39
 8 -6 -9 153.18 17.8
 10 -6 -11 32.2 8.3
 -10 -6 11 39.8 6.1
 -10 -6 11 29.8 13.8
 -12 -6 13 66.39 7.5
 -12 -6 13 68.99 19.2
 14 -6 -15 6 5.2
 -14 -6 15 12.8 11.3
 14 -6 -15 19 8.3
 -14 -6 15 0.5 3.8
 13 -7 -12 50.79 12.8
 13 -7 -12 46.3 10
 -13 -7 12 39.4 11.3
 -13 -7 12 65.39 19.9
 11 -7 -10 7.6 8.6
 11 -7 -10 28 9
 -11 -7 10 -18.7 8.8
 -11 -7 10 17.3 7.6
 9 7 -8 6.9 5.7
 9 -7 -8 3.2 8.1
 -9 -7 8 26.4 15
 -9 -7 8 9.8 9.3
 9 -7 -8 -3.9 6
 7 7 -6 2.9 4.7
 -7 -7 6 2.7 4.4
 7 -7 -6 8.5 6.3
 -7 -7 6 3.8 9.7
 -5 7 4 -1.4 5.5
 -5 -7 4 2.6 7.3
 -5 -7 4 -10.3 4.1
 5 -7 -4 -1.1 5.5
 -3 7 2 -4.8 4.5
 3 7 -2 9.1 4.2
 3 -7 -2 -4.4 5.5
 -3 -7 2 7.5 8.4
 1 7 0 36.6 8.2
 -1 7 0 42.2 8.2
 1 -7 0 18.7 11.1
 1 7 -2 91.99 10.8
 -1 7 2 86.89 12.1
 -1 -7 2 83.09 19.4
 -3 7 4 14.7 6.6
 3 7 -4 15.6 5.2
 -3 -7 4 24.8 22.1
 5 7 -6 -1.7 5.3
 -5 -7 6 7.9 9.6
 7 7 -8 -1.1 4
 -7 -7 8 11.3 10.2
 7 -7 -8 -14.7 7.4
 -9 -7 10 16.1 11.4
 -9 -7 10 -6.7 3.7
 -11 -7 12 22.9 10.7
 11 -7 -12 4.2 8.4
 -13 -7 14 2 11.8
 13 -7 -14 17.5 10.7
 13 -7 -14 9.4 8.2
 12 -8 -11 32.3 12.9
 12 -8 -11 12.3 10.4
 -12 -8 11 15.1 9.1
 -12 -8 11 -40.3 21.9
 10 -8 -9 23.6 11.7
 10 -8 -9 34.2 12.8
 -10 -8 9 48.4 18.3
 -10 -8 9 26 10.3
 8 8 -7 30.9 8.8
 8 -8 -7 59.09 15
 -8 -8 7 24.3 8.2
 -8 -8 7 47.7 19.8
 6 8 -5 3.8 6.9
 6 -8 -5 1.2 9.2
 -6 -8 5 -1.6 10.2
 -6 -8 5 11.7 6.4
 4 8 -3 72.29 11.9
 4 -8 -3 65.09 27.7
 -4 -8 3 90.99 22.8
 -2 8 1 -4.7 5.9
 2 8 -1 -2.9 5.9
 2 -8 -1 6.8 8.7
 -2 -8 1 30.5 12
 0 8 -1 43.9 9.1
 0 8 1 30.6 8.2
 0 -8 1 36.8 13.7
 0 -8 -1 42.7 15.5
 2 8 -3 67.19 10.7
 -2 8 3 81.69 16.3
 -2 -8 3 71.39 19.9
 2 -8 -3 107.49 23
 4 8 -5 7.7 5.5
 -4 -8 5 7.5 8.9
 4 -8 -5 15.3 22.6
 6 8 -7 108.49 12.6
 -6 -8 7 133.29 28.8
 6 -8 -7 98.89 21.5
 8 8 -9 39 8.3
 8 -8 -9 24.2 12
 8 -8 -9 10.9 13.4
 -8 -8 9 23.9 14
 10 -8 -11 -5.1 11.8
 -10 -8 11 17.8 14.6
 10 -8 -11 25 12.8
 9 9 -8 9.4 22.1
 7 9 -6 28.8 11.4
 7 -9 -6 52.09 14.2
 5 9 -4 13.8 10.1
 -5 -9 4 15.1 11.9
 5 -9 -4 17 11.4
 3 9 -2 36.1 10.2
 3 -9 -2 30.3 11.6
 -3 -9 2 6.8 12.1
 -1 9 0 20.3 10.1
 1 9 0 14.2 14.4
 -1 -9 0 13.3 11.6
 1 -9 0 22.8 13.9
 1 9 -2 -0.1 6.6
 -1 -9 2 -0.3 9
 1 -9 -2 -18.1 9
 3 9 -4 3.4 8.1
 -3 -9 4 -1.4 9.6
 3 -9 -4 18.2 10.4
 5 9 -6 -0.5 7.5
 -5 -9 6 14.3 11.8
 5 -9 -6 -7.3 11.4
 7 9 -8 2.9 10.1
 -7 -9 8 -22.1 9.5
 7 -9 -8 -6.5 11.5
 -20 0 18 11.7 7.9
 -18 0 16 4.9 3.5
 -16 0 14 24 5
 -14 0 12 5.9 2.8
 -12 0 10 43.1 5.4
 -10 0 8 626.94 38.2
 -8 0 6 72.59 7.5
 -6 0 4 609.94 36.8
 2 0 0 382.26 24.4
 2 0 0 444.46 24.1
 -2 0 0 387.46 24.3
 0 0 2 2244.08 125.09
 0 0 -2 2251.07 123.99
 0 0 2 2278.07 123.99
 2 0 -4 3045.7 160.68
 -2 0 4 2997 160.58
 -2 0 4 2746.73 159.88
 2 0 -4 2796.02 160.18
 4 0 -6 1090.19 64.69
 -4 0 6 1141.79 64.29
 6 0 -8 0.2 2.4
 -6 0 8 3.1 2.8
 8 0 -10 110.99 12
 -8 0 10 113.39 10.6
 10 0 -12 34.1 7.8
 -10 0 12 24.7 5.8
 12 0 -14 149.39 28.6
 -12 0 14 153.28 14.3
 -14 0 16 502.25 34.7
 -14 0 16 485.45 44.5
 -16 0 18 73.99 15.1
 -16 0 18 54.39 17.3
 -18 0 20 1.5 6.7
 -21 -1 19 3.7 9.3
 -21 -1 19 14.8 9.7
 -19 -1 17 8 9.7
 -19 -1 17 6.2 5.9
 -17 -1 15 36.2 8
 -17 -1 15 41.1 12.2
 -15 -1 13 1 5.4
 -15 -1 13 4.1 4.1
 -13 -1 11 -0.9 4.3
 -13 -1 11 -2.8 2.8
 -11 -1 9 1.7 4
 -11 -1 9 1 3
 -9 -1 7 40.4 8.7
 -9 -1 7 39.1 9.1
 -7 -1 5 93.69 10.7
 -7 -1 5 73.19 10.1
 5 1 -3 124.79 11.5
 -5 -1 3 134.29 11.4
 -3 1 1 94.79 8
 3 1 -1 100.49 8.4
 -3 -1 1 103.69 8.3
 3 -1 -1 96.69 7.3
 -1 1 -1 146.59 11.7
 1 1 1 144.49 9.7
 -1 -1 -1 141.99 9.7
 1 -1 1 143.99 11.3
 -1 1 3 547.75 32.8
 -1 1 3 612.84 34.9
 1 1 -3 554.44 35.4
 -1 -1 3 537.55 34.9
 1 -1 -3 555.84 33.1
 1 -1 -3 513.55 33.8
 -3 1 5 117.29 10.5
 -3 1 5 135.89 10.9
 3 1 -5 124.49 12.2
 3 -1 -5 118.79 10
 -3 -1 5 133.69 12.3
 -5 1 7 240.28 18.2
 5 1 -7 242.98 20
 -5 1 7 220.78 16.8
 5 -1 -7 224.48 15.7
 -5 -1 7 247.68 19.2
 7 1 -9 -4 2.9
 -7 1 9 3.5 3.5
 -7 1 9 4 3.3
 7 -1 -9 -0.6 1.9
 -7 -1 9 -1.7 2.7
 -9 1 11 11.8 4.3
 -9 1 11 15.7 6.3
 9 1 -11 28.4 14.5
 9 -1 -11 12.2 4.2
 -9 -1 11 12.3 4.9
 -11 1 13 233.08 17.7
 -11 1 13 219.78 21.4
 11 1 -13 195.68 20.8
 11 -1 -13 207.78 17.8
 -11 -1 13 182.28 21
 -13 1 15 137.39 13.4
 -13 1 15 124.49 30.6
 13 -1 -15 142.59 15.1
 -13 -1 15 125.89 13.9
 -15 1 17 13.2 5.2
 -15 1 17 -15 20.4
 -15 -1 17 18.9 6.4
 -17 1 19 12.9 5.1
 -17 -1 19 22.5 11.1
 -17 -1 19 -4.7 5.7
 -19 -1 21 -1.7 6.6
 -19 -1 21 3.2 6.5
 -20 -2 18 52.79 13.2
 -20 -2 18 45.8 9.5
 -18 -2 16 7 5.4
 -18 -2 16 0.6 6.9
 -16 -2 14 14.6 7.2
 -16 -2 14 14.1 6.5
 -14 -2 12 325.17 29.2
 -14 -2 12 353.26 30.6
 -12 -2 10 56.09 14.5
 -12 -2 10 61.59 11.9
 -10 -2 8 729.83 53.59
 -10 -2 8 786.12 49.9
 -8 -2 6 899.21 64.29
 -8 -2 6 1041.6 59.99
 6 2 -4 -0.7 2.7
 6 -2 -4 -0.8 1.7
 -6 -2 4 2 2.8
 4 2 -2 150.38 11.5
 4 -2 -2 138.09 11.9
 -4 -2 2 166.18 11.4
 2 -2 0 7214.78 399.16
 0 2 -2 287.37 17.7
 0 2 2 307.77 18.9
 0 2 -2 284.27 23
 0 -2 2 280.37 22.2
 0 -2 -2 287.67 19.3
 2 2 -4 2005.5 120.69
 -2 2 4 1886.71 115.09
 2 -2 -4 2247.58 118.59
 2 -2 -4 2040.4 116.49
 -2 -2 4 2017.3 119.79
 -4 2 6 2.6 3.3
 4 2 -6 6.4 5
 -4 -2 6 4.1 4.7
 -4 -2 6 9.8 2.2
 4 -2 -6 7.1 3.7
 6 2 -8 72.99 19.1
 -6 2 8 61.89 9.4
 -6 -2 8 71.29 11.5
 -6 -2 8 53.69 6.7
 -8 2 10 105.59 13.1
 8 2 -10 132.09 16.1
 -8 2 10 96.79 10.9
 8 -2 -10 134.29 10
 -8 -2 10 113.89 11.6
 -10 2 12 245.98 22.4
 -10 2 12 192.68 17.2
 10 -2 -12 235.18 16.5
 -10 -2 12 219.28 19.5
 -10 -2 12 235.38 22.3
 -12 2 14 627.64 42.5
 -12 2 14 731.83 49.6
 -12 -2 14 621.84 47.6
 12 -2 -14 692.23 42.6
 -12 -2 14 666.03 47.2
 -14 -2 16 32 9
 -14 -2 16 25.9 8.2
 14 -2 -16 25.3 6.3
 -16 -2 18 15.7 5.2
 -16 -2 18 12.4 6.9
 -18 -2 20 30.9 13.7
 -18 -2 20 28.4 9.1
 -18 -2 20 38 12.1
 -19 -3 17 -3.5 6
 -19 -3 17 14.7 8
 -17 -3 15 34.2 10.6
 -17 -3 15 46.5 11.6
 -15 -3 13 -0.7 5.2
 -15 -3 13 1 5
 -13 -3 11 88.19 12.3
 -13 -3 11 75.49 16.4
 -11 -3 9 110.89 16.9
 -11 -3 9 110.69 12.6
 -9 -3 7 22.4 9.1
 9 -3 -7 22.3 4.2
 -9 -3 7 22.9 5.4
 9 -3 -7 21 3.7
 7 3 -5 563.84 35
 -7 -3 5 503.25 33.1
 7 -3 -5 532.35 34.2
 5 3 -3 491.15 29.6
 5 -3 -3 444.56 31.4
 -5 -3 3 450.45 28.6
 -3 3 1 584.84 36.8
 3 3 -1 602.14 34.3
 -3 -3 1 569.04 34.5
 3 -3 -1 516.85 38.2
 -1 3 -1 319.07 21.1
 1 3 1 319.07 20.7
 1 -3 1 299.17 25.5
 -1 -3 -1 343.07 22.2
 -1 3 3 21.7 5
 1 3 -3 20.1 3.1
 -1 -3 3 17.2 6.8
 1 -3 -3 26.6 6.5
 -3 3 5 110.49 11.4
 3 3 -5 109.59 7.9
 3 -3 -5 107.29 12.9
 -3 -3 5 117.59 7.9
 -3 -3 5 127.39 15.8
 -5 3 7 -1.8 2.9
 -5 -3 7 2.1 1.5
 5 -3 -7 -1 3.5
 -5 -3 7 -2.1 4.4
 -7 3 9 249.18 21.2
 7 -3 -9 228.68 17.6
 -7 -3 9 216.98 15.4
 -7 -3 9 257.77 25.7
 -9 3 11 284.67 25.2
 -9 -3 11 251.77 19.4
 9 -3 -11 302.47 19.5
 -9 -3 11 248.68 27
 -11 3 13 159.88 19.4
 -11 -3 13 149.69 19.7
 -11 -3 13 154.98 14.7
 11 -3 -13 154.18 12.4
 -13 -3 15 70.09 29.3
 13 -3 -15 57.89 7.6
 -13 -3 15 52.09 12.7
 -15 -3 17 64.89 14.5
 -15 -3 17 92.19 13.7
 -17 -3 19 8.6 7.9
 -17 -3 19 5.3 10
 -17 -3 19 4.5 7.3
 -18 -4 16 -0.5 6
 -18 -4 16 6.4 8.4
 -16 -4 14 19.1 8.7
 -16 -4 14 33.5 8.6
 -14 -4 12 7.7 5
 -14 -4 12 -4.7 5.7
 -12 4 10 -2.4 7
 -12 -4 10 5.3 7.7
 -12 -4 10 3.3 3.9
 -10 4 8 170.78 43
 10 -4 -8 193.18 13.9
 10 -4 -8 184.88 14.9
 -10 -4 8 134.69 21.7
 -10 -4 8 153.08 14.4
 8 4 -6 40.5 7.5
 -8 4 6 34.8 9.4
 -8 -4 6 34.7 11.7
 -8 -4 6 30 5.8
 8 -4 -6 38.4 7.9
 -6 4 4 4.7 3.5
 6 4 -4 2.4 2.7
 6 -4 -4 4.2 4.1
 -6 -4 4 0.3 2.2
 4 4 -2 158.48 11.8
 -4 4 2 153.88 14.2
 -4 -4 2 114.29 11.4
 4 -4 -2 131.69 15.2
 2 4 0 63.39 7.4
 -2 4 0 83.19 8.6
 -2 -4 0 62.79 8.6
 2 -4 0 66.39 10.9
 0 4 -2 223.98 15.5
 0 4 2 223.78 16.7
 0 -4 -2 205.78 18
 0 -4 2 198.28 40.7
 -2 4 4 237.68 18.3
 2 4 -4 229.18 14.9
 -2 -4 4 232.08 24.3
 2 -4 -4 229.48 21
 4 4 -6 -2.7 1.8
 -4 4 6 -1.7 2.4
 -4 -4 6 9.7 6.7
 -4 -4 6 2.3 1.8
 -6 4 8 89.39 12
 -6 -4 8 65.39 6
 6 -4 -8 87.59 14.2
 -6 -4 8 60.49 14.5
 -8 4 10 20.2 7.6
 8 -4 -10 16.7 5.7
 -8 -4 10 19.8 10.2
 -8 -4 10 27 4.2
 -10 4 12 42.7 10.6
 -10 -4 12 42 6.4
 -10 -4 12 37 11.3
 -12 -4 14 13.8 4.5
 12 -4 -14 7.4 3.7
 -12 -4 14 1.7 7.1
 -14 -4 16 15.2 7.7
 -14 -4 16 14.7 5.8
 -16 -4 18 2 5.4
 -17 -5 15 30.4 10.8
 -17 -5 15 32.5 7.2
 -15 -5 13 112.49 23.5
 -15 -5 13 120.19 13.7
 -13 -5 11 23.4 11.1
 -13 -5 11 32 6.9
 11 -5 -9 -3.7 3.2
 -11 -5 9 4.1 6.2
 11 -5 -9 -1.1 3.8
 9 5 -7 273.07 21.6
 -9 5 7 266.87 26.5
 9 -5 -7 279.37 23.5
 -9 -5 7 239.48 19.6
 -9 -5 7 293.07 33.9
 -7 5 5 49.6 10.4
 7 5 -5 47.2 9.6
 7 -5 -5 56.59 11.1
 -7 -5 5 38.3 14.3
 -7 -5 5 41.9 7.6
 5 5 -3 26.8 6.6
 -5 5 3 17.7 6.2
 5 -5 -3 19.7 8
 -5 -5 3 31.5 7
 3 5 -1 42.2 6.8
 -3 5 1 31.2 6.7
 -3 -5 1 34.8 7
 3 -5 -1 23.6 8.3
 -1 5 -1 22.6 9.2
 1 5 1 18.3 4.6
 -1 -5 -1 6.9 4.8
 1 -5 1 15.6 7.6
 1 5 -3 19.6 4
 -1 5 3 18.5 5.3
 -1 -5 3 27 10.2
 1 -5 -3 8.7 5.7
 -3 5 5 219.78 18.9
 3 5 -5 219.48 15.1
 -3 -5 5 226.38 26.1
 -5 5 7 118.79 14.3
 5 5 -7 107.59 9.1
 -5 -5 7 134.19 20
 5 -5 -7 122.29 15.7
 -5 -5 7 98.99 9.1
 -7 5 9 99.29 13.3
 7 -5 -9 82.49 13.8
 -7 -5 9 85.19 7.5
 -7 -5 9 94.39 20.7
 -9 -5 11 92.19 20.6
 9 -5 -11 101.99 12.3
 -11 -5 13 -4.4 7.8
 11 -5 -13 11.3 4.9
 -13 -5 15 5.7 3.9
 13 -5 -15 6.2 4.6
 -13 -5 15 30.7 11.4
 -15 -5 17 54.59 7.8
 -15 -5 17 73.59 17.4
 -16 -6 14 21.3 12.6
 -16 -6 14 20.7 5.8
 -14 -6 12 -2.1 4.6
 -14 -6 12 24 10.2
 -12 -6 10 14 5.3
 -12 -6 10 7.3 9.3
 12 -6 -10 11.2 21.8
 12 -6 -10 10 5.7
 10 6 -8 -0.2 5.1
 -10 -6 8 -0.9 4
 10 -6 -8 -9.1 5.8
 10 -6 -8 0 5.6
 -10 -6 8 13.9 11.8
 -8 6 6 -6.3 5.8
 8 6 -6 -4.7 4.2
 -8 -6 6 4.4 8.3
 -8 -6 6 2.3 7.6
 8 -6 -6 4.9 5.3
 -6 6 4 82.19 14
 6 6 -4 101.39 11.1
 -6 -6 4 77.59 11.8
 6 -6 -4 92.59 15.3
 -6 -6 4 103.49 22.9
 -4 6 2 3.3 5.9
 4 6 -2 10.6 4.4
 4 -6 -2 -5.7 4.4
 -2 6 0 8.6 3.8
 2 6 0 7.9 3.9
 -2 -6 0 1.1 5
 2 -6 0 3 5
 0 6 -2 1.1 2.9
 0 6 2 2.2 3.3
 0 -6 2 4.7 6.5
 0 -6 -2 4.3 4.8
 -2 6 4 15.9 5.9
 2 6 -4 10.1 4.1
 -2 -6 4 12.1 8.2
 4 6 -6 77.59 8
 -4 6 6 46.1 14.4
 -4 -6 6 58.89 16.5
 -6 6 8 41.9 10.4
 -6 -6 8 42.8 14.5
 6 -6 -8 44.9 11.9
 -8 -6 10 16.5 10.7
 8 -6 -10 9.4 7.1
 -10 -6 12 8.9 10.3
 12 -6 -14 29.3 7.5
 -12 -6 14 20 11.1
 -14 -6 16 -10.4 7.4
 -15 -7 13 75.79 22.7
 -15 -7 13 73.39 10.8
 13 -7 -11 10 14.2
 -13 -7 11 11.6 6.2
 13 -7 -11 13.3 8
 -13 -7 11 26 13.6
 -11 -7 9 0.9 5
 11 -7 -9 -8.7 7.1
 -11 -7 9 -0.7 8.8
 11 -7 -9 5 6
 9 7 -7 18.1 6.6
 9 -7 -7 5.1 8.5
 -9 -7 7 24.9 12.9
 -9 -7 7 3.8 5.7
 7 7 -5 92.49 11.4
 -7 -7 5 72.79 21.3
 7 -7 -5 63.99 15.2
 -7 -7 5 80.99 12.8
 5 7 -3 68.39 10.7
 -5 7 3 58.19 11.3
 -5 -7 3 118.39 25.7
 -5 -7 3 75.99 11.8
 5 -7 -3 82.29 17.8
 -3 7 1 191.88 18.2
 3 7 -1 184.08 16.8
 -3 -7 1 171.28 19.8
 3 -7 -1 194.98 25.2
 -1 7 -1 -1.6 3.8
 1 7 1 5.1 5
 -1 -7 -1 -9.8 5.4
 1 -7 1 10.8 8.3
 -1 7 3 170.38 31.2
 1 7 -3 182.38 15.3
 -1 -7 3 171.18 25.1
 3 7 -5 58.79 8.6
 -3 7 5 67.59 11.6
 -3 -7 5 38 19
 5 7 -7 30.5 5.8
 -5 -7 7 27.9 14
 -7 -7 9 124.29 26.6
 9 -7 -11 31.2 11.5
 -9 -7 11 35.8 13.4
 11 -7 -13 -8.5 7.7
 -11 -7 13 -0.8 11.1
 13 -7 -15 10 9.2
 -13 -7 15 5.8 11.9
 12 -8 -10 -6.9 11.9
 -12 -8 10 3.7 5.9
 12 -8 -10 10.9 10.2
 -12 -8 10 -4.5 21.4
 10 8 -8 15.8 8.8
 10 -8 -8 5.3 12.2
 -10 -8 8 -10.8 4.9
 -10 -8 8 -8.4 9.4
 10 -8 -8 -11.2 8
 8 8 -6 27.6 8.5
 -8 -8 6 -7.7 11.1
 8 -8 -6 32.9 9.6
 6 8 -4 17 7.7
 -6 -8 4 32.2 16.2
 6 -8 -4 18 10.6
 -6 -8 4 20.5 8.9
 4 8 -2 0.1 6
 -4 8 2 -1.1 6.9
 -4 -8 2 12 7.2
 4 -8 -2 -15.4 20.5
 -4 -8 2 18.5 10.6
 2 8 0 8 6.6
 -2 8 0 9.4 7.2
 2 -8 0 3.3 11.2
 -2 -8 0 15.1 10.4
 0 8 -2 -8.5 4.7
 0 8 2 3.6 6.2
 0 -8 2 31.8 11.9
 2 8 -4 3.3 4.7
 -2 -8 4 14.2 11.7
 4 8 -6 16.9 6.1
 -4 -8 6 33.4 14.9
 6 8 -8 -5.9 4.6
 -6 -8 8 -7.5 9.6
 -8 -8 10 -8.5 9
 10 -8 -12 4.9 11.6
 -10 -8 12 9.4 16.4
 9 9 -7 28.1 13.5
 -9 -9 7 21.5 16.3
 9 -9 -7 49.8 15.8
 7 9 -5 -23.8 10.4
 -7 -9 5 -7.7 20.8
 7 -9 -5 13.1 10.4
 5 9 -3 9.5 8
 -5 -9 3 -16.8 9.4
 5 -9 -3 9.9 9.8
 3 9 -1 2.2 9
 3 -9 -1 11.2 10.9
 -3 -9 1 10.6 13.5
 -1 9 -1 -6.4 6.7
 -1 -9 -1 6.3 10
 1 -9 1 3.5 8
 1 9 -3 26.4 8.3
 1 -9 -3 0.6 12
 -1 -9 3 27.1 13.2
 3 9 -5 7.9 7.2
 3 -9 -5 18.8 11.3
 -3 -9 5 23.2 12.5
 5 9 -7 -5.2 6.4
 -5 -9 7 2 10.9
 5 -9 -7 -8.2 10.4
 7 -9 -9 39.6 16.6
 -7 -9 9 9.4 12.8
 -20 0 17 -14.4 6
 -18 0 15 13.1 6.6
 -16 0 13 -5 2.2
 -14 0 11 -2.1 2
 -12 0 9 0 1.8
 -10 0 7 2 1.8
 -8 0 5 -1.4 2.3
 -4 0 1 0.7 3.1
 -4 0 1 0.9 2.1
 2 0 1 -0.5 2.2
 -2 0 -1 2.2 2.2
 2 0 1 -1.2 2.5
 -2 0 -1 0.8 2.9
 0 0 3 4.6 1.8
 0 0 -3 5.2 3.3
 0 0 -3 3.9 1.7
 0 0 3 8.8 3.9
 -2 0 5 0.6 2.8
 2 0 -5 -3.6 1.9
 -2 0 5 0.7 1.9
 2 0 -5 0.1 2
 -4 0 7 -0.9 1.9
 -4 0 7 1.8 2.8
 4 0 -7 -0.4 1.9
 6 0 -9 3.8 3
 -6 0 9 -1.4 2.7
 -6 0 9 2 3
 8 0 -11 4.9 3
 -8 0 11 1.7 2.6
 -10 0 13 1.2 3.8
 -10 0 13 1 3
 10 0 -13 2.6 3.3
 -12 0 15 -3.3 5
 -12 0 15 3.7 4.2
 12 0 -15 -8.3 4
 14 0 -17 5.5 6.8
 -14 0 17 6.9 5.7
 -14 0 17 13.3 12.9
 -16 0 19 -4.8 5.5
 -18 0 21 8 6.4
 -21 -1 18 -11.3 7.1
 -21 -1 18 5.1 5.1
 -19 -1 16 47.6 11.6
 -19 -1 16 42.4 7.1
 -17 -1 14 78.99 10.2
 -17 -1 14 89.49 18.1
 -15 -1 12 96.19 17.5
 -15 -1 12 101.59 12.1
 -13 -1 10 394.16 33.4
 -13 -1 10 402.46 30.5
 -11 -1 8 22.9 6.7
 -11 -1 8 30.1 8.8
 -9 -1 6 626.94 39.9
 -9 -1 6 502.35 38.5
 -7 -1 4 1345.07 80.19
 5 1 -2 95.69 9.9
 -5 1 2 107.89 7.4
 -5 -1 2 93.79 9.6
 3 1 0 4399.06 249.28
 -3 1 0 4436.56 249.18
 3 -1 0 4645.94 248.48
 -3 -1 0 4591.64 249.18
 -1 1 -2 2101.39 113.59
 1 1 2 2058.69 114.89
 -1 1 -2 2020.1 111.39
 1 1 2 1968.6 111.09
 -1 -1 -2 1950.01 111.19
 1 -1 2 1990.2 112.69
 -1 -1 -2 1932.81 114.19
 1 1 -4 481.65 32
 -1 1 4 481.45 29.5
 -1 1 4 484.45 31.6
 1 -1 -4 522.55 31.1
 1 -1 -4 476.05 29.6
 -1 -1 4 481.25 31.3
 -3 1 6 17.3 4.2
 -3 1 6 21.2 5.1
 3 1 -6 16.3 5.2
 -3 -1 6 16.3 2.8
 -3 -1 6 13.3 4.5
 3 -1 -6 19.2 4.9
 3 -1 -6 15.7 4.4
 5 1 -8 584.44 40.7
 -5 1 8 636.74 38.6
 -5 1 8 574.84 38.1
 -5 -1 8 707.03 40.6
 -5 -1 8 551.64 35.8
 5 -1 -8 557.44 36.2
 -7 1 10 106.69 12.1
 7 1 -10 129.09 14.1
 -7 1 10 115.39 11.9
 -7 -1 10 90.79 11.6
 7 -1 -10 120.39 10.4
 9 1 -12 109.89 13.9
 -9 1 12 96.29 11.5
 -9 1 12 83.89 11.6
 9 -1 -12 113.69 10.7
 -9 -1 12 110.59 12.6
 -11 1 14 8.3 5.3
 11 1 -14 23 7.5
 -11 1 14 18 7.5
 11 -1 -14 10.3 4.6
 -11 -1 14 12.2 5.4
 13 1 -16 78.69 16.1
 -13 1 16 86.89 15.9
 -13 1 16 58.39 9.9
 -13 -1 16 55.59 11.6
 -13 -1 16 46.4 9.5
 13 -1 -16 59.19 26.2
 -15 1 18 13.6 5.9
 -15 -1 18 17 6.8
 15 -1 -18 33 9.3
 -15 -1 18 41 12.4
 -17 1 20 -0.4 6.3
 -17 -1 20 10.8 13.2
 -17 -1 20 -6.5 6.4
 -19 1 22 10.2 6.8
 -19 -1 22 11.7 9
 -19 -1 22 20.9 8.1
 -20 -2 17 11.1 7.8
 -20 -2 17 -4.6 4.8
 -18 -2 15 -1.7 6.3
 -18 -2 15 -0.1 5.3
 -16 -2 13 356.76 30.4
 -16 -2 13 317.67 30.8
 -14 -2 11 85.19 16.4
 -14 -2 11 128.19 15.6
 -12 -2 9 52.09 14
 -12 -2 9 74.19 11.3
 -10 -2 7 18.5 7.6
 -10 -2 7 20.1 5.9
 -8 -2 5 63.99 8.7
 6 2 -3 46.1 7.5
 -6 -2 3 49.2 6.9
 6 -2 -3 38 4.7
 4 2 -1 978.4 58.99
 -4 -2 1 1078.49 58.89
 4 -2 -1 994.2 59.89
 -2 2 -1 9999 529.75
 2 -2 1 9140.29 527.55
 0 2 3 169.08 12.5
 0 2 -3 178.68 16.7
 0 -2 -3 181.68 13.2
 0 -2 3 158.98 15.6
 2 2 -5 413.36 32.5
 -2 2 5 427.26 28.2
 2 -2 -5 433.56 29.2
 -2 -2 5 447.86 32.3
 2 -2 -5 468.05 30.6
 -4 2 7 248.88 21.2
 4 2 -7 278.77 24.7
 -4 -2 7 342.97 25.6
 4 -2 -7 264.17 20.1
 6 2 -9 486.45 36.5
 -6 2 9 485.45 32
 -6 2 9 378.06 30.4
 -6 -2 9 474.15 35.1
 -6 -2 9 423.66 28.4
 6 -2 -9 485.25 29.8
 8 2 -11 30.5 9.3
 -8 2 11 40.6 7.6
 -8 2 11 46.8 9.6
 -8 -2 11 40.2 9.3
 8 -2 -11 36.3 6
 -10 2 13 282.87 23.2
 -10 2 13 351.76 27.9
 10 2 -13 308.97 29.8
 -10 -2 13 315.07 27.7
 10 -2 -13 316.37 22.1
 -12 2 15 61.69 12.9
 -12 2 15 68.39 9.9
 -12 -2 15 78.69 13.6
 -12 -2 15 66.99 12.9
 12 -2 -15 70.29 9.9
 -14 2 17 12.6 5.8
 -14 -2 17 5.4 6.8
 -14 -2 17 3.6 5.8
 -14 -2 17 14.9 6.3
 14 -2 -17 4.3 5.1
 -16 -2 19 11.1 7
 -16 -2 19 11.8 8.7
 -18 -2 21 32.3 12.6
 -18 -2 21 -4.8 6.1
 -18 -2 21 -2.3 7
 -19 -3 16 6.3 7.6
 -19 -3 16 -2.7 6.8
 -17 -3 14 -9 5.4
 -17 -3 14 7.9 6.1
 -15 -3 12 175.88 22.8
 -15 -3 12 166.78 18.8
 -13 -3 10 118.69 18.4
 -13 -3 10 123.69 14.4
 -11 -3 8 53.39 13.3
 -11 -3 8 53.29 11
 -9 -3 6 113.49 11.8
 9 -3 -6 126.09 9.4
 -9 -3 6 125.59 17.6
 9 -3 -6 124.19 9.6
 7 3 -4 310.67 22
 -7 -3 4 271.87 20.2
 7 -3 -4 304.57 21
 5 3 -2 221.68 16.1
 5 -3 -2 206.38 17.3
 -5 -3 2 201.48 15.2
 3 3 0 91.09 8.4
 -3 -3 0 93.79 8.9
 3 -3 0 86.19 11
 -1 3 -2 4.8 3
 1 3 2 9.9 3.2
 1 -3 2 8.8 4.9
 -1 -3 -2 14.6 4.7
 1 3 -4 232.58 14.2
 -1 3 4 232.88 17.6
 1 -3 -4 230.08 18.6
 -1 -3 4 240.18 22.2
 -3 3 6 12.2 4.4
 3 3 -6 7.4 5.5
 -3 -3 6 12.9 6.6
 3 -3 -6 13.9 5.8
 3 -3 -6 12.5 6
 -5 3 8 66.29 9
 5 3 -8 55.19 13
 -5 -3 8 63.69 13.5
 5 -3 -8 53.69 8.7
 -7 3 10 43 9.6
 -7 -3 10 26.2 4
 -7 -3 10 26.7 9.5
 7 -3 -10 31.8 6.5
 -9 3 12 103.59 15.2
 9 -3 -12 140.89 11.7
 -9 -3 12 140.29 18.4
 -9 -3 12 109.69 10.8
 -11 3 14 -0.2 6.6
 -11 -3 14 -4.7 3.6
 11 -3 -14 -3.8 3
 -11 -3 14 -4 4
 13 -3 -16 0.2 3.3
 -13 -3 16 6.4 5
 -13 -3 16 -2.9 4.8
 -15 -3 18 55.99 13.2
 -15 -3 18 54.59 10.7
 15 -3 -18 44 8.5
 -15 -3 18 48.9 10.1
 -17 -3 20 30.4 12.4
 -17 -3 20 76.09 13.7
 -17 -3 20 39.4 9.3
 -18 -4 15 -2.2 7.1
 -18 -4 15 18.5 6.6
 -16 -4 13 24.6 12.2
 -16 -4 13 21 7.3
 -14 -4 11 8.9 7.4
 -14 -4 11 -1.5 4.8
 -12 -4 9 72.49 17.7
 -12 -4 9 84.29 10.6
 10 4 -7 6.1 4
 -10 -4 7 14 5.7
 10 -4 -7 6.6 3.4
 -10 -4 7 -2.4 5.2
 10 -4 -7 5.2 3.3
 8 4 -5 3.1 3.4
 8 -4 -5 0.8 3
 -8 -4 5 1 2.9
 6 4 -3 146.49 12.8
 -6 4 3 150.48 15.5
 6 -4 -3 152.18 15.1
 -6 -4 3 123.59 11.7
 4 4 -1 46.4 6.7
 -4 4 1 39.2 8.2
 4 -4 -1 55.99 10.6
 -4 -4 1 45.5 6.7
 2 4 1 138.99 18.4
 -2 4 -1 184.68 14.4
 -2 -4 -1 172.58 14.9
 2 -4 1 179.98 18.8
 0 4 -3 276.97 18.2
 0 4 3 276.07 19.7
 0 -4 -3 273.67 22.2
 0 -4 3 268.77 25.7
 -2 4 5 73.19 9.5
 2 4 -5 82.09 6.4
 -2 -4 5 86.39 14
 2 -4 -5 83.29 11.6
 -4 4 7 21.8 5.8
 4 -4 -7 20.6 7.5
 -4 -4 7 17.5 8.1
 -6 4 9 114.29 13.9
 6 -4 -9 107.59 13.1
 -6 -4 9 116.39 18.1
 -8 4 11 46.3 10.6
 8 -4 -11 69.39 10
 -8 -4 11 69.99 16.2
 -10 4 13 394.16 34.1
 10 -4 -13 365.76 34.2
 -10 -4 13 358.76 35.1
 -10 -4 13 320.47 21.8
 -12 -4 15 40.8 6.6
 12 -4 -15 26.4 7.2
 -12 -4 15 29.4 11.1
 -14 -4 17 20.7 16.2
 14 -4 -17 35.7 6.6
 -14 -4 17 22.5 5.9
 -14 -4 17 18.8 10.2
 -16 -4 19 13.1 10.3
 -16 -4 19 40.8 7.9
 -16 -4 19 53.89 9.8
 -17 -5 14 -8.8 4.6
 -17 -5 14 -11.9 6.6
 -15 -5 12 58.89 16.6
 -15 -5 12 46.8 9.9
 -13 -5 10 39.8 7.7
 -13 -5 10 32.8 13.2
 -11 5 8 85.89 47
 -11 -5 8 62.49 10.1
 11 -5 -8 73.29 10.2
 11 -5 -8 66.89 8.7
 -11 -5 8 69.59 18
 -9 5 6 68.79 13.7
 9 5 -6 62.49 9.6
 9 -5 -6 56.59 10.9
 -9 -5 6 41.1 15.6
 -9 -5 6 57.19 13.2
 7 5 -4 48.8 8.6
 -7 5 4 63.29 12.7
 7 -5 -4 57.19 11.5
 -7 -5 4 64.99 8.5
 -5 5 2 5.5 4.9
 5 5 -2 2.9 3.3
 -5 -5 2 -2.5 3.4
 5 -5 -2 -6.2 4.2
 3 5 0 74.39 9.1
 -3 5 0 77.49 9.6
 -3 -5 0 73.69 10.6
 3 -5 0 99.09 14.3
 1 5 2 105.49 10.6
 -1 5 -2 97.79 10
 1 -5 2 115.19 16.1
 -1 -5 -2 105.29 12.7
 -1 5 4 398.56 27.2
 1 5 -4 376.36 23.8
 1 -5 -4 350.76 29.9
 -1 -5 4 392.96 35.2
 -3 5 6 192.08 17.4
 3 5 -6 182.28 12.6
 -3 -5 6 167.08 22.1
 3 -5 -6 212.58 21
 -5 5 8 630.24 43.7
 5 -5 -8 625.84 46
 -5 -5 8 653.83 52.99
 -7 5 10 -0.3 5.3
 7 -5 -10 6.6 5.8
 -7 -5 10 2.4 7.5
 -9 -5 12 7.6 7.8
 9 -5 -12 0.2 5
 -11 -5 14 2.1 7
 11 -5 -14 -3.3 4.8
 -13 -5 16 46.9 15.1
 13 -5 -16 52.69 8.4
 -15 -5 18 40.3 12.3
 -16 -6 13 -0.8 5.3
 -16 -6 13 -5.6 7.5
 -14 -6 11 23.5 10.4
 -14 -6 11 12.6 6.2
 12 -6 -9 6.3 5.6
 -12 -6 9 8.2 5
 12 -6 -9 -6.6 9.7
 -12 -6 9 23.6 11.8
 10 6 -7 11.7 6.3
 -10 -6 7 15.6 5.4
 10 -6 -7 15.7 7.4
 -10 -6 7 8.6 13.5
 8 6 -5 68.89 10.4
 -8 6 5 56.39 13
 -8 -6 5 36.7 8.3
 8 -6 -5 56.59 12
 -8 -6 5 47 16.8
 6 6 -3 57.89 9.4
 -6 6 3 71.39 12.4
 6 -6 -3 50.19 12.3
 -6 -6 3 62.79 9.9
 -4 6 1 128.19 13.7
 4 6 -1 115.39 12.4
 -4 -6 1 105.69 13.8
 4 -6 -1 118.99 17.2
 -2 6 -1 29.7 6.2
 2 6 1 29 6.5
 -2 -6 -1 11.6 5.7
 2 -6 1 21.7 9.1
 0 6 -3 40 6.6
 0 6 3 50.19 8.7
 0 -6 -3 45.9 11.6
 0 -6 3 43.9 12.6
 2 6 -5 10.6 3.6
 -2 6 5 5.3 5.1
 -2 -6 5 2.2 7.2
 2 -6 -5 3.7 5
 4 6 -7 403.16 25.8
 -4 6 7 415.86 32.2
 -4 -6 7 445.76 42.3
 -6 6 9 26.9 19.5
 6 -6 -9 28.6 10.1
 -6 -6 9 34.5 12.5
 8 -6 -11 82.69 13.4
 -8 -6 11 39.1 16.3
 10 -6 -13 48.8 10
 -10 -6 13 21.8 11.6
 -12 -6 15 59.19 16.2
 12 -6 -15 40 9.7
 -14 -6 17 18 12
 14 -6 -17 15.4 6.5
 -15 -7 12 -5.1 4.5
 -15 -7 12 -12.9 9.3
 -13 -7 10 -2 4.8
 -13 -7 10 -12.7 8.1
 13 -7 -10 -18.6 15.4
 13 -7 -10 -5 6.8
 -11 -7 8 22.4 7.1
 11 -7 -8 -4.4 8.7
 11 -7 -8 13.1 7.6
 -11 -7 8 39.7 14.2
 9 7 -6 2.2 6.4
 9 -7 -6 10.3 8.1
 -9 -7 6 30.4 14.2
 -7 7 4 35.4 10.9
 7 7 -4 36 8.8
 -7 -7 4 30.5 8.5
 -7 -7 4 56.89 19.5
 7 -7 -4 30.1 10.1
 5 7 -2 14 6.9
 -5 7 2 8 9.3
 -5 -7 2 -1.4 5.4
 5 -7 -2 13.4 7.9
 -3 7 0 0.5 5.5
 3 7 0 0 4.9
 -3 -7 0 0.7 5.8
 3 -7 0 -2.2 7.2
 1 7 2 71.59 11.5
 -1 7 -2 53.09 8.6
 1 -7 2 74.89 17.5
 -1 -7 -2 50.59 11.8
 1 7 -4 2.7 3.4
 -1 7 4 2.6 4.9
 1 -7 -4 3.4 6
 -1 -7 4 5.4 6.9
 -3 7 6 1 6.4
 3 7 -6 5.6 3.9
 -3 -7 6 -2.1 8.1
 5 7 -8 10.1 3.6
 5 -7 -8 10.3 9.8
 -5 -7 8 17.8 11.1
 7 -7 -10 7.7 8.8
 -7 -7 10 17.5 12.6
 9 -7 -12 19.6 15.2
 -9 -7 12 -1 9.5
 11 -7 -14 8.9 9.4
 -11 -7 14 -0.3 9.2
 13 -7 -16 1.9 10.5
 -13 -7 16 6.4 21.8
 -12 -8 9 48 20.3
 12 -8 -9 30.6 12.9
 -12 -8 9 25.4 8.1
 12 -8 -9 20.6 12.8
 10 8 -7 15.2 9.5
 -10 -8 7 6.4 6.1
 -10 -8 7 -7.3 12.7
 8 8 -5 160.48 19.2
 8 -8 -5 175.78 23.6
 -8 -8 5 127.79 17.9
 -8 -8 5 214.28 35
 6 8 -3 -0.9 7
 -6 -8 3 2.6 6.2
 6 -8 -3 0.2 7.8
 -6 -8 3 3.8 11.3
 4 8 -1 26.6 9.5
 -4 8 1 37.9 10
 4 -8 -1 28.9 22.3
 -4 -8 1 20.4 9.2
 -4 -8 1 6.4 11.5
 2 8 1 106.89 15
 -2 8 -1 80.39 12.3
 2 -8 1 86.69 20.2
 -2 -8 -1 85.99 16.2
 0 8 -3 1.6 5.1
 0 8 3 9.8 13.6
 0 -8 3 17.2 9.6
 2 8 -5 35.4 6.7
 -2 -8 5 21.1 12.6
 4 8 -7 135.59 17.4
 -4 -8 7 143.19 28.6
 -6 -8 9 6.1 10.8
 -8 -8 11 20 14.5
 -10 -8 13 27.1 19.4
 10 -8 -13 17.4 17.4
 9 9 -6 4 33.4
 -9 -9 6 13.7 9.4
 9 -9 -6 22.3 11.7
 -9 -9 6 19.4 15.4
 7 9 -4 -15.8 9.8
 -7 -9 4 18.8 8.7
 -7 -9 4 16.7 16.7
 7 -9 -4 6.1 9.5
 5 9 -2 34.8 12.1
 -5 -9 2 16.2 9.3
 -5 -9 2 10.7 14.9
 5 -9 -2 11.6 10.9
 3 -9 0 -6.1 8.1
 -3 -9 0 12.4 9.9
 -1 9 -2 30.5 8.5
 1 -9 2 38.7 13.3
 -1 -9 -2 26.2 13.6
 1 9 -4 5.2 6.4
 -1 -9 4 4.1 8.2
 3 9 -6 11.8 6.5
 -3 -9 6 1.2 11
 5 9 -8 9.4 7.5
 -5 -9 8 -15.8 27.1
 -7 -9 10 0.6 13
 -20 0 16 58.89 15.6
 -18 0 14 66.49 16.9
 -16 0 12 7.4 6.6
 -16 0 12 16.4 3.2
 -14 0 10 8 2.9
 -12 0 8 477.55 30.5
 -10 0 6 566.34 36.1
 -8 0 4 4363.06 247.18
 -6 0 2 6.3 2.7
 -6 0 2 9.2 4.5
 4 0 0 2842.82 152.68
 -4 0 0 2741.63 153.48
 4 0 0 2605.04 153.48
 -2 0 -2 1627.94 90.69
 2 0 2 1393.46 91.69
 2 0 2 1675.23 91.19
 -2 0 -2 1777.92 92.09
 0 0 4 3833.82 205.58
 0 0 -4 3665.33 207.58
 0 0 -4 3667.93 205.38
 0 0 4 3785.72 208.18
 -2 0 6 40.4 5
 2 0 -6 42.1 5.3
 -2 0 6 43.5 6.6
 2 0 -6 49.2 6.3
 4 0 -8 445.56 29
 -4 0 8 414.36 27.4
 -4 0 8 451.45 29.4
 -6 0 10 60.09 7.9
 -6 0 10 56.89 8.4
 6 0 -10 70.09 8.8
 -8 0 12 218.08 17.8
 8 0 -12 217.48 21.7
 -8 0 12 211.58 18
 10 0 -14 262.27 23
 -10 0 14 250.97 21.3
 -10 0 14 253.57 21.3
 12 0 -16 2.6 5.2
 -12 0 16 -1.7 5.7
 -12 0 16 3.8 5.4
 -14 0 18 125.89 17.3
 -14 0 18 111.89 14.5
 14 0 -18 158.68 18.6
 -16 0 20 22.6 8.4
 -18 0 22 7.3 7.5
 -21 1 17 4.4 10.2
 -21 -1 17 0.5 8.3
 -19 -1 15 3.3 3.6
 -19 -1 15 -4 8.2
 -17 -1 13 13.1 7
 -17 -1 13 3.9 3.6
 -15 -1 11 1.6 5.7
 -15 -1 11 4.9 4.2
 -13 -1 9 31.5 9.8
 -13 -1 9 44.6 9.5
 -11 -1 7 22 7.5
 -11 -1 7 13.5 5.6
 -9 -1 5 1060.09 66.89
 -7 -1 3 1091.99 66.19
 -5 1 1 984.7 53.59
 5 1 -1 893.61 56.09
 -5 -1 1 932.61 55.69
 -3 1 -1 189.88 14.7
 3 1 1 176.68 13.4
 -3 1 -1 184.48 13.5
 -3 -1 -1 186.98 13.2
 -3 -1 -1 177.98 15.7
 3 -1 1 202.48 13.1
 -1 1 -3 0.6 2
 -1 1 -3 0.1 2.3
 1 1 3 3.9 2.2
 1 -1 3 -0.7 2.5
 1 -1 3 0.4 2.3
 -1 -1 -3 3.4 2.2
 -1 -1 -3 0.1 3.4
 -1 1 5 5.9 4.1
 1 1 -5 8.9 1.7
 1 1 -5 6.5 3.4
 -1 1 5 6.8 2.7
 -1 -1 5 8.1 3.9
 1 -1 -5 3.9 3.7
 -1 -1 5 9.2 1.8
 1 -1 -5 9.2 3.3
 -3 1 7 148.99 14.1
 3 1 -7 157.28 14.9
 -3 1 7 152.78 12.8
 3 -1 -7 168.98 13.5
 3 -1 -7 163.98 14
 -3 -1 7 169.88 14.4
 -3 -1 7 159.48 10.7
 5 1 -9 243.68 21
 -5 1 9 232.98 18.2
 -5 1 9 271.47 20.3
 -5 -1 9 228.28 16.2
 5 -1 -9 218.58 17.2
 -5 -1 9 255.77 20.1
 -7 1 11 393.16 31.1
 -7 1 11 436.26 31.1
 7 1 -11 477.25 34.9
 -7 -1 11 480.15 32.7
 7 -1 -11 475.55 30.2
 -7 -1 11 450.35 29.3
 -9 1 13 134.29 15
 9 1 -13 133.09 16.9
 -9 1 13 174.58 15.9
 -9 -1 13 146.09 15.2
 -9 -1 13 182.18 17.6
 9 -1 -13 155.68 14.1
 -11 1 15 2.5 5
 -11 1 15 -0.9 5
 11 1 -15 7.3 5.7
 -11 -1 15 5.5 5.3
 11 -1 -15 5.4 4.4
 -11 -1 15 10.2 4.7
 -13 1 17 73.89 13.5
 13 1 -17 82.19 16.5
 -13 1 17 75.89 16.8
 13 -1 -17 56.49 11.6
 -13 -1 17 64.39 12.1
 -13 -1 17 70.89 11.1
 -15 1 19 10.6 6
 -15 -1 19 6.7 5.3
 -15 -1 19 4.8 13.8
 15 -1 -19 6.4 6.7
 -17 1 21 -8.8 6
 -17 -1 21 0.9 6.7
 -20 -2 16 0.2 7.9
 -20 -2 16 9.2 5.6
 -18 -2 14 97.29 15
 -18 -2 14 83.79 13.4
 -16 -2 12 17 8.3
 -16 -2 12 13 6.8
 -14 -2 10 11.5 5.8
 -14 -2 10 11.8 6.6
 -12 -2 8 412.96 31.7
 -12 -2 8 392.86 34.1
 -10 -2 6 288.37 25.8
 8 2 -4 326.07 25
 -8 -2 4 338.17 24.4
 6 2 -2 1020.5 65.19
 6 -2 -2 1081.99 62.59
 -6 -2 2 1199.28 65.29
 4 2 0 3.3 2.7
 -4 2 0 4.3 3.4
 4 -2 0 3.8 2.9
 -4 -2 0 6.6 3.1
 -2 2 -2 2029.4 120.19
 2 2 2 2065.29 115.39
 2 -2 2 2070.59 118.59
 -2 -2 -2 2071.99 115.59
 0 2 -4 1740.33 100.89
 0 2 -4 1620.14 93.09
 0 2 4 1642.34 94.79
 0 -2 4 1689.13 99.09
 0 -2 -4 1657.93 95.49
 0 -2 -4 1725.73 99.99
 2 2 -6 14.9 6.1
 -2 2 6 24.1 7
 -2 2 6 26.1 5.1
 2 -2 -6 21.5 5.7
 -2 -2 6 18 6.4
 2 -2 -6 33.7 7
 -4 2 8 136.69 15.1
 -4 2 8 146.49 14
 4 2 -8 156.48 17.9
 -4 -2 8 174.58 17.2
 4 -2 -8 187.08 15.3
 4 -2 -8 169.68 16.2
 -6 2 10 55.49 9.6
 -6 2 10 46 8.4
 6 2 -10 32.4 10
 -6 -2 10 43.3 5.1
 6 -2 -10 55.89 7.4
 -6 -2 10 32.3 8.7
 -8 2 12 8.6 5
 8 2 -12 15.9 6.4
 -8 2 12 -0.4 3.7
 8 -2 -12 5.4 3.2
 -8 -2 12 9.8 3
 -8 -2 12 5.9 4.3
 10 2 -14 16.1 7.3
 -10 2 14 11.2 6.7
 -10 2 14 12.2 5.3
 -10 -2 14 2.8 4.1
 10 -2 -14 2.6 3.9
 -10 -2 14 7.4 3.7
 -12 2 16 291.37 25.8
 12 2 -16 363.46 34.4
 -12 2 16 367.76 30.3
 -12 -2 16 315.67 25.4
 -12 -2 16 358.56 30.2
 12 -2 -16 391.56 31.1
 -14 2 18 39.8 8.9
 14 -2 -18 53.69 10.4
 -14 -2 18 34.2 10.1
 -14 -2 18 34.4 11.1
 -14 -2 18 64.69 10.9
 -16 -2 20 101.29 15.8
 16 -2 -20 106.09 26
 -16 -2 20 115.99 17.3
 -18 -2 22 29.7 9.4
 -18 -2 22 24.4 13.9
 -19 -3 15 24.1 9.2
 -19 -3 15 31.6 10.1
 -17 -3 13 62.29 14.7
 -17 -3 13 98.59 15.1
 -15 -3 11 11.1 7.6
 -15 -3 11 12.4 7.4
 -13 -3 9 0.6 6.1
 -13 -3 9 10.4 5.3
 -11 -3 7 89.99 14.8
 -11 -3 7 65.99 10
 9 -3 -5 -2.5 1.4
 -9 -3 5 -2.1 2.4
 7 3 -3 100.49 10.4
 7 -3 -3 76.49 8.6
 -7 -3 3 77.49 8.9
 5 3 -1 47.7 7
 -5 -3 1 52.49 7.2
 5 -3 -1 49.5 7.9
 3 3 1 3 2.6
 -3 -3 -1 7.6 3.6
 3 -3 1 1.1 3.9
 1 3 3 19.5 4.4
 -1 3 -3 10.8 3.3
 -1 3 -3 19.7 7.3
 -1 -3 -3 9.1 4.2
 1 -3 3 16.5 6.4
 1 3 -5 197.08 21.1
 -1 3 5 190.98 15.3
 -1 -3 5 189.08 19.6
 1 -3 -5 178.18 18.8
 1 -3 -5 179.18 16.2
 -3 3 7 65.09 9
 3 3 -7 77.59 15.2
 3 -3 -7 71.59 10.7
 -3 -3 7 73.09 12.1
 3 -3 -7 59.19 9.9
 -5 3 9 117.59 12.8
 5 3 -9 120.69 16.8
 5 -3 -9 99.19 12
 -5 -3 9 150.68 17.6
 -7 3 11 4.1 4.8
 7 3 -11 37.9 9.6
 7 -3 -11 17.3 4.9
 -7 -3 11 11.2 6.7
 9 3 -13 3.4 7.6
 -9 -3 13 7.1 3.8
 -9 -3 13 4.1 3
 -9 -3 13 0.3 5.6
 -11 3 15 137.29 18
 11 -3 -15 137.99 15.6
 -11 -3 15 103.49 16.8
 -11 -3 15 101.19 10.6
 -11 -3 15 135.89 12.8
 -13 -3 17 23.4 7.1
 -13 -3 17 26 6.3
 13 -3 -17 11.1 13.4
 -13 -3 17 9.1 7.8
 -15 -3 19 -0.6 5.8
 -15 -3 19 -0.1 6.3
 -15 -3 19 -7.8 5.1
 15 -3 -19 -6.5 11.2
 -17 -3 21 18.2 8.7
 -17 -3 21 18.6 8.7
 -17 -3 21 17.7 7.7
 -20 -4 16 2.8 7.4
 -20 -4 16 -8.1 5.7
 -18 -4 14 17.2 8.6
 -18 -4 14 -0.3 5.9
 -16 -4 12 25.3 9.8
 -16 -4 12 21.8 7.4
 -14 -4 10 33.8 8.9
 -14 -4 10 33.1 12.9
 -12 -4 8 97.39 12
 -12 -4 8 102.19 21.2
 10 4 -6 70.39 10.5
 10 -4 -6 61.99 7.3
 -10 -4 6 53.99 8.7
 8 4 -4 32.5 6.9
 -8 -4 4 29.8 6.2
 8 -4 -4 28.1 6.6
 6 4 -2 447.26 28.9
 6 -4 -2 438.06 31.3
 -6 -4 2 379.96 27.5
 4 4 0 342.77 23.1
 -4 4 0 355.66 27.6
 4 -4 0 321.07 26.9
 -4 -4 0 317.37 23.1
 2 4 2 177.38 14.2
 -2 4 -2 179.48 14.5
 -2 -4 -2 186.08 15.8
 2 -4 2 168.58 19.7
 0 4 -4 71.79 6.6
 0 4 4 57.09 7.9
 0 -4 4 91.59 13.2
 0 -4 -4 74.19 10.1
 -2 4 6 120.69 12.2
 2 -4 -6 131.39 14.7
 -2 -4 6 112.99 16.3
 2 -4 -6 100.39 14.7
 -4 4 8 64.99 10.6
 -4 -4 8 96.49 15.1
 4 -4 -8 103.99 13.4
 4 -4 -8 105.49 13.7
 -6 4 10 83.59 12.1
 -6 -4 10 97.29 15.9
 6 -4 -10 71.89 10.9
 -8 4 12 11.8 6.1
 -8 -4 12 15.2 8.5
 8 -4 -12 15.7 6.4
 -10 -4 14 130.49 19.9
 10 -4 -14 140.09 13.5
 -12 -4 16 3.1 3
 -12 -4 16 10.4 3.4
 -12 -4 16 2.3 6.6
 12 -4 -16 1.2 3.9
 -14 -4 18 -2.2 5.2
 -14 -4 18 7.9 4
 -14 -4 18 4.1 3.9
 14 -4 -18 4.6 15.7
 16 -4 -20 77.89 12.7
 -16 -4 20 50.39 31.7
 -16 -4 20 89.89 17.9
 -16 -4 20 99.99 12.9
 -19 -5 15 23.9 8.3
 -19 -5 15 46.2 14.5
 -17 -5 13 -0.5 5.3
 -17 -5 13 1.6 7.5
 -15 -5 11 61.49 10.8
 -15 -5 11 75.59 20
 -13 -5 9 99.29 12.4
 -13 -5 9 94.69 21.7
 11 5 -7 61.99 11.9
 -11 5 7 66.79 16.2
 11 -5 -7 73.29 9.4
 -11 -5 7 50.69 15.8
 -11 -5 7 61.19 9.6
 9 5 -5 17.8 6.3
 9 -5 -5 17.3 6.7
 -9 -5 5 17.6 5.7
 7 5 -3 117.89 12.4
 -7 5 3 97.99 14.8
 -7 -5 3 105.79 11.6
 7 -5 -3 117.99 14.1
 5 5 -1 86.29 10.2
 -5 5 1 95.39 12.2
 5 -5 -1 104.79 14
 -5 -5 1 91.39 11
 -3 5 -1 6.7 3.7
 3 5 1 7.5 4
 3 -5 1 5.4 4.9
 -3 -5 -1 5.4 4.6
 1 5 3 308.07 21.6
 -1 5 -3 280.47 20
 1 -5 3 274.07 27.6
 -1 -5 -3 281.47 23.7
 -1 5 5 10.1 4.4
 1 5 -5 7.6 2.5
 1 -5 -5 7.5 5.8
 -1 -5 5 5.9 5.9
 -3 5 7 38.7 8.3
 3 -5 -7 33.1 10.2
 3 -5 -7 38.3 10.6
 -3 -5 7 38.1 11.7
 -5 5 9 210.08 21.5
 -5 -5 9 192.88 24.9
 5 -5 -9 184.78 19.9
 -7 5 11 87.99 12.9
 7 -5 -11 49.5 11.1
 -7 -5 11 48.8 14.8
 9 -5 -13 37.3 9
 -9 -5 13 32.2 10.8
 -11 -5 15 71.89 17.3
 11 -5 -15 89.39 11.1
 -13 -5 17 16.7 9.6
 13 -5 -17 -2.8 5.3
 -15 -5 19 9.5 8.8
 -16 -6 12 6.4 9.6
 -16 -6 12 5.9 5.9
 -14 -6 10 -7.9 4.7
 -14 -6 10 5.3 9.5
 12 6 -8 19.2 8.3
 -12 -6 8 15.8 9.1
 12 -6 -8 4.2 5
 -12 -6 8 7.9 4.8
 12 -6 -8 21.6 10.2
 10 6 -6 4.2 5.5
 10 -6 -6 -2.1 5.1
 -10 -6 6 2.6 33.3
 -10 -6 6 1.7 3.5
 8 6 -4 -3.1 4.8
 -8 6 4 13 7.1
 -8 -6 4 -2.8 3.8
 8 -6 -4 1 5
 -6 6 2 3.6 5.3
 6 6 -2 -4.9 4.3
 -6 -6 2 -1.8 4.2
 6 -6 -2 3.7 4.6
 -4 6 0 -7.9 3.3
 4 6 0 9.4 4.7
 -4 -6 0 1.5 4.6
 4 -6 0 -4.2 4.7
 2 6 2 31.1 7.5
 -2 6 -2 32.8 6.7
 2 -6 2 24.2 8.8
 -2 -6 -2 18.3 6.8
 0 6 -4 66.39 8
 0 6 4 72.39 10.1
 0 -6 4 55.99 15.1
 0 -6 -4 87.09 15.4
 -2 6 6 28.7 14.8
 2 6 -6 38 5.5
 2 -6 -6 27.9 11.2
 -2 -6 6 40.8 13.3
 -4 6 8 10.1 6.9
 -4 -6 8 1 7
 4 -6 -8 12.2 9.2
 -6 -6 10 2.7 24.2
 6 -6 -10 11.5 8.8
 8 -6 -12 6.6 7.6
 -8 -6 12 -9.9 6.5
 10 -6 -14 9.6 7.9
 -10 -6 14 1.2 8.5
 -12 -6 16 -7.8 6.9
 12 -6 -16 12.3 7.7
 14 -6 -18 3 7.4
 -14 -6 18 20.7 10.6
 -15 -7 11 12.9 12.3
 -13 -7 9 8.8 6.1
 -13 -7 9 -2.5 10.5
 13 -7 -9 15.2 7.7
 13 -7 -9 14.6 12.9
 11 7 -7 83.09 14.6
 11 -7 -7 84.39 15.6
 -11 -7 7 92.19 13.9
 -11 -7 7 92.99 23.8
 9 7 -5 59.49 11.1
 -9 -7 5 74.79 12.4
 -9 -7 5 68.29 21.5
 9 -7 -5 49.8 12.9
 7 7 -3 36.4 9
 -7 7 3 50.49 11
 7 -7 -3 42.6 11.9
 -7 -7 3 30.6 8.5
 5 7 -1 19 7.8
 -5 7 1 13.6 7.4
 -5 -7 1 9.1 6.7
 5 -7 -1 17.7 8.7
 3 7 1 104.69 12.8
 -3 7 -1 103.69 12.9
 3 -7 1 106.19 20.6
 -3 -7 -1 99.59 15.4
 1 7 3 201.48 18.9
 -1 7 -3 213.38 16.7
 -1 -7 -3 184.88 22.9
 1 -7 3 186.98 25.2
 -1 7 5 33.3 8.6
 1 7 -5 52.39 8.3
 -1 -7 5 65.89 18.9
 1 -7 -5 25.9 10.2
 3 7 -7 127.19 10.3
 -3 -7 7 103.39 23.1
 -5 -7 9 60.59 18.6
 5 -7 -9 87.49 17.2
 7 -7 -11 38.9 10.9
 -7 -7 11 13.3 12
 -9 -7 13 -3.2 8.5
 9 -7 -13 -18.2 7.9
 11 -7 -15 -15.8 30.3
 -11 -7 15 15.6 11.1
 -12 -8 8 21.3 15
 12 -8 -8 -5.2 9.1
 12 -8 -8 0.6 12.1
 -12 -8 8 -4.1 5.4
 10 8 -6 25.4 10.3
 -10 -8 6 -2.7 5.7
 8 8 -4 60.69 19.6
 8 -8 -4 62.09 15.5
 -8 -8 4 126.89 29.1
 -8 -8 4 53.99 11.9
 6 8 -2 78.69 13.8
 6 -8 -2 90.99 18.8
 -6 -8 2 95.49 15.8
 4 8 0 -3.8 6.5
 -4 8 0 3.9 6.2
 -4 -8 0 -8.7 5.4
 4 -8 0 10.4 8.1
 -2 8 -2 78.89 11.8
 2 8 2 71.09 12.7
 2 -8 2 97.49 20.2
 -2 -8 -2 59.59 14.6
 0 8 -4 -2.2 4.3
 0 -8 -4 5.9 18.4
 0 -8 4 6.3 8.4
 2 8 -6 4.4 5.3
 -2 -8 6 15.8 9.8
 -6 -8 10 217.08 32.9
 -8 -8 12 26.4 12.6
 -10 -8 14 14 13.6
 9 9 -5 27.7 13.9
 -9 -9 5 27.4 14.1
 -9 -9 5 -5.6 7.1
 9 -9 -5 -4.8 10.9
 7 9 -3 45 14.4
 -7 -9 3 28.1 11.1
 7 -9 -3 -0.5 11.4
 -7 -9 3 46.2 24.5
 -5 -9 1 3.5 9.1
 -5 -9 1 9.8 14.6
 5 -9 -1 -2.3 8.7
 -3 9 -1 16.3 8.3
 -3 -9 -1 6.1 9
 3 -9 1 -8.6 7.4
 -1 9 -3 31.3 10.2
 1 -9 3 16 10.8
 1 9 -5 2.1 5.7
 -1 -9 5 -14.6 8
 3 9 -7 -13.8 6.7
 -3 -9 7 26.7 12.2
 -5 -9 9 17.6 12.2
 -22 0 17 11.8 9.7
 -20 0 15 -8.9 5.6
 -18 0 13 -3.6 5.5
 -16 0 11 1.6 5.4
 -14 0 9 3.4 4.9
 -14 0 9 0 2
 -14 0 9 -4.1 1.7
 -12 0 7 -1.7 2
 -12 0 7 3.6 1.9
 -12 0 7 2.2 5.5
 -10 0 5 6.7 5.6
 -10 0 5 2.5 2.1
 -8 0 3 -3.2 3.4
 -8 0 3 -3.7 2
 -6 0 1 0 2.2
 -6 0 1 -1.1 2.8
 -4 0 -1 -0.8 2.7
 4 0 1 -1.4 2.7
 -4 0 -1 0.6 2.6
 4 0 1 0.2 2.5
 -2 0 -3 1.7 3.5
 2 0 3 2.6 2.4
 -2 0 -3 0.7 2
 2 0 3 -0.9 3.5
 0 0 5 16 3.1
 0 0 -5 3.4 3.5
 0 0 5 9.9 4.9
 2 0 -7 1.3 2.8
 2 0 -7 0.7 2
 -2 0 7 -0.6 1.5
 -2 0 7 -0.4 3.5
 4 0 -9 -0.2 2.9
 -4 0 9 1.2 2.5
 -4 0 9 -0.9 4.2
 -6 0 11 -0.4 3.6
 -6 0 11 -0.9 2.3
 6 0 -11 -4.8 2.4
 8 0 -13 7.3 3.6
 -8 0 13 2.2 3
 -8 0 13 3.4 4.3
 10 0 -15 10.5 5.3
 -10 0 15 -2.3 4.3
 -10 0 15 2.1 4.1
 -12 0 17 6.5 5.5
 12 0 -17 0.6 6.1
 -12 0 17 -5 4.7
 -14 0 19 -0.4 5.2
 14 0 -19 6 7.9
 -14 0 19 -4.1 5.9
 16 0 -21 -13.6 9.8
 -18 0 23 -1.3 6.8
 -21 1 16 -3.3 7.8
 -21 -1 16 2.8 3.6
 -21 -1 16 -4.2 4.9
 -21 -1 16 6.2 6.4
 -19 1 14 4.5 7.2
 -19 -1 14 14.1 8.2
 -19 -1 14 -1.9 2.9
 -17 -1 12 75.59 16.7
 -17 -1 12 90.89 11.1
 -15 -1 10 336.67 27.1
 -15 -1 10 309.87 30.5
 -13 -1 8 264.97 25.1
 -13 -1 8 225.38 21.6
 -11 -1 6 1110.79 71.49
 -9 -1 4 52.69 9.9
 7 1 -2 74.29 10.1
 -7 1 2 78.59 6.6
 -7 -1 2 83.69 10.3
 7 -1 -2 78.69 7
 5 1 0 882.11 56.59
 -5 1 0 998.4 54.99
 -5 1 0 945.71 58.39
 -5 -1 0 964.5 58.59
 -5 -1 0 940.11 56.39
 -3 1 -2 778.42 45.5
 3 1 2 735.93 44.9
 3 1 2 793.02 48.7
 -3 1 -2 772.92 45.8
 -3 -1 -2 770.92 44.6
 3 -1 2 687.43 44.4
 -3 -1 -2 769.12 47.6
 -1 1 -4 2184.38 114.39
 1 1 4 2159.38 119.39
 -1 1 -4 2027.9 117.49
 1 1 4 2062.79 115.09
 1 -1 4 2257.87 115.39
 -1 -1 -4 1725.33 117.29
 1 -1 4 1992.8 116.69
 -1 -1 -4 2049.79 115.09
 -1 1 6 4.7 2.5
 -1 1 6 -1 3.6
 1 1 -6 0.6 2.8
 1 1 -6 4.4 1.7
 -1 -1 6 4.7 3.9
 1 -1 -6 6.6 4
 1 -1 -6 1.8 2.5
 -1 -1 6 3.3 1.7
 3 1 -8 233.58 21.1
 -3 1 8 269.97 19.1
 -3 1 8 279.27 21.8
 3 -1 -8 251.87 19.7
 -3 -1 8 302.17 21.7
 3 -1 -8 273.37 20.4
 -3 -1 8 274.97 16.8
 5 1 -10 26.6 7.3
 -5 1 10 28.3 5.9
 -5 1 10 20.9 6.9
 5 -1 -10 24.4 5.5
 -5 -1 10 26.8 4.6
 -5 -1 10 16.4 6
 -7 1 12 14.5 6
 7 1 -12 21.3 6.9
 -7 1 12 15.5 4.5
 -7 -1 12 21.2 4.5
 -7 -1 12 20.2 6.9
 7 -1 -12 19.5 5.9
 9 1 -14 5.3 4.6
 -9 1 14 14.9 4.8
 -9 1 14 11 5.8
 9 -1 -14 6.3 4.2
 -9 -1 14 3.7 4.3
 -9 -1 14 14.7 4.6
 11 1 -16 279.77 27.2
 -11 1 16 308.47 24.9
 -11 1 16 237.98 23.9
 -11 -1 16 307.07 22.3
 -11 -1 16 256.77 23.3
 11 -1 -16 264.07 23.3
 -13 1 18 -1.5 5.2
 13 1 -18 2.4 7.9
 -13 1 18 -3.5 6.5
 -13 -1 18 -1.1 4.7
 -13 -1 18 -4.3 5.1
 15 1 -20 -12.8 9.3
 -15 1 20 9 6.2
 15 -1 -20 -7.5 7.1
 -15 -1 20 -3 7.4
 -17 1 22 11 7.1
 -17 -1 22 10.5 7.3
 -20 -2 15 -4.5 5.3
 -20 -2 15 1 4.5
 -18 -2 13 -2.3 4.7
 -16 -2 11 31.4 10.1
 -16 -2 11 48.9 11.8
 -14 -2 9 74.09 14.8
 -14 -2 9 60.89 12.2
 -12 -2 7 77.19 14
 -12 -2 7 84.19 16
 -10 -2 5 18.4 6.2
 8 2 -3 21.4 8.2
 -8 -2 3 18.9 5.9
 6 2 -1 345.07 24.7
 -6 2 1 346.97 24.6
 6 -2 -1 349.27 22.1
 -6 -2 1 357.06 24.2
 4 2 1 161.48 13
 -4 2 -1 155.48 14.7
 4 -2 1 145.69 12.9
 -4 -2 -1 186.18 13.1
 -2 2 -3 1378.76 82.39
 2 2 3 1365.26 77.39
 2 -2 3 1276.37 79.69
 -2 -2 -3 1350.56 77.49
 -2 -2 -3 1405.76 83.79
 0 2 -5 310.37 17.9
 0 2 -5 301.07 24.9
 0 2 5 299.97 20
 0 -2 -5 297.77 24.1
 0 -2 -5 285.67 20.6
 -2 2 7 996.5 61.99
 -2 2 7 781.62 65.09
 2 -2 -7 1046.4 59.09
 2 -2 -7 869.91 58.89
 -2 -2 7 1086.79 62.09
 4 2 -9 7.9 5.2
 -4 2 9 5.5 4.3
 -4 2 9 6.2 3.4
 -4 -2 9 8.2 5.9
 4 -2 -9 9 4.9
 -6 2 11 6.4 4.7
 6 2 -11 4 4.5
 -6 2 11 2.1 3.4
 -6 -2 11 6.3 2
 -6 -2 11 4.1 4.5
 6 -2 -11 4.4 3.4
 -8 2 13 237.28 20.3
 8 2 -13 221.18 23.8
 -8 2 13 194.38 19.6
 -8 -2 13 233.98 22.2
 8 -2 -13 212.08 17.2
 -10 2 15 236.38 22.1
 -10 2 15 217.18 25.3
 10 2 -15 269.07 27.9
 10 -2 -15 253.17 19.8
 -10 -2 15 213.48 22.7
 -10 -2 15 273.67 19.2
 -12 2 17 254.37 30.5
 12 2 -17 299.77 32.9
 -12 2 17 386.86 30.3
 -12 -2 17 342.87 24.6
 -12 -2 17 350.26 29.6
 12 -2 -17 331.67 25.9
 -14 2 19 9.7 5.8
 14 -2 -19 9.2 6.1
 -14 -2 19 3.1 5.5
 -14 -2 19 5.8 5.3
 -16 2 21 1.4 7.5
 -16 -2 21 13.2 7.9
 16 -2 -21 -3.2 8.3
 -16 -2 21 -9.5 6.6
 -16 -2 21 13.3 9
 -21 -3 16 12 6.9
 -21 -3 16 19.2 10.1
 -19 -3 14 49 13.2
 -17 -3 12 90.69 18.6
 -17 -3 12 102.99 15.4
 -15 -3 10 6.1 6.3
 -15 -3 10 19 8.8
 -13 -3 8 172.08 17.7
 -13 -3 8 169.08 22.2
 -11 -3 6 179.88 16.8
 9 3 -4 314.17 24.2
 9 -3 -4 282.47 18.5
 7 3 -2 53.89 8.1
 -7 -3 2 56.19 7.9
 7 -3 -2 47.9 6.7
 5 3 0 562.74 38.3
 -5 -3 0 569.34 35.8
 5 -3 0 579.94 37.9
 -3 3 -2 -3 4.1
 3 3 2 2.5 3.2
 -3 -3 -2 5.2 3.5
 3 -3 2 8.7 4.8
 -1 3 -4 304.97 38.2
 1 3 4 373.06 23.9
 1 -3 4 320.67 27.4
 -1 -3 -4 377.26 24.7
 -1 -3 -4 327.07 29.2
 1 3 -6 78.99 13.1
 -1 3 6 76.69 8.9
 -1 -3 6 86.39 20.5
 1 -3 -6 98.79 19.5
 1 -3 -6 106.99 13.9
 3 3 -8 1.7 4.5
 -3 3 8 2.4 3.2
 -3 -3 8 2.5 3.7
 3 -3 -8 -0.4 3.1
 3 -3 -8 -2.1 3.2
 -5 3 10 30.7 6.9
 5 3 -10 17.7 7.5
 5 -3 -10 27 7.1
 -5 -3 10 41.4 9.9
 7 3 -12 118.69 19.3
 -7 3 12 155.28 16.3
 -7 -3 12 133.89 18.2
 7 -3 -12 159.98 14.4
 -9 3 14 216.58 20.5
 9 3 -14 215.48 25.7
 9 -3 -14 218.08 16.8
 -9 -3 14 158.08 13.2
 -9 -3 14 255.67 24.6
 -9 -3 14 189.58 14.8
 -11 -3 16 10.2 5.3
 11 -3 -16 8.2 4.8
 -11 -3 16 7.5 7.1
 -11 -3 16 19.4 3.8
 13 -3 -18 103.59 11.7
 -13 -3 18 65.89 9.5
 -13 -3 18 111.79 12.9
 -13 -3 18 75.89 15.7
 -15 -3 20 17 6.9
 -15 -3 20 10.3 7.9
 15 -3 -20 27.1 7.9
 -15 -3 20 35.2 7.7
 -17 -3 22 59.19 12.5
 -17 -3 22 86.59 14.4
 -17 -3 22 71.69 14.2
 -20 -4 15 -13.3 6.4
 -20 -4 15 -0.9 7.9
 -18 -4 13 12.2 8.4
 -18 -4 13 29.4 9.1
 -16 -4 11 145.59 17.2
 -16 -4 11 111.89 22.3
 -14 -4 9 5.6 8.7
 -14 -4 9 15.4 6.3
 -12 -4 7 42.4 9.3
 -12 -4 7 25.6 12.4
 10 4 -5 53.99 10.5
 10 -4 -5 65.89 7.3
 -10 -4 5 59.49 9
 8 4 -3 183.48 16.4
 -8 -4 3 152.48 14.6
 8 -4 -3 182.58 15.8
 6 4 -1 2 3
 6 -4 -1 3.5 3.4
 4 4 1 1045.7 62.29
 4 -4 1 1045.4 67.39
 -2 4 -3 2.1 2.7
 2 4 3 2 2.7
 -2 -4 -3 -0.8 3.3
 2 -4 3 10.6 5.4
 0 4 -5 224.28 15
 0 4 5 226.58 17.8
 0 -4 5 238.18 23.5
 0 -4 -5 237.98 20.1
 -2 4 7 117.19 11.8
 2 4 -7 79.69 16.4
 2 -4 -7 90.79 13
 -2 -4 7 81.39 15.6
 2 -4 -7 107.49 14.5
 -4 4 9 22.1 6.5
 4 4 -9 12.5 7.7
 4 -4 -9 17.9 7.7
 4 -4 -9 9.2 5.4
 -4 -4 9 11.9 7.7
 -6 4 11 218.08 20.7
 6 4 -11 197.68 25.7
 -6 -4 11 182.68 23.3
 6 -4 -11 230.78 19.6
 -8 4 13 265.97 24.3
 -8 -4 13 252.27 27.6
 8 -4 -13 239.78 20.6
 10 -4 -15 141.69 14.2
 -10 -4 15 128.59 20.3
 -12 -4 17 66.79 17.1
 12 -4 -17 68.29 9.7
 14 -4 -19 22.2 7.2
 -14 -4 19 13.8 8.8
 -16 -4 21 14.1 9.3
 -16 -4 21 14.7 16.4
 -16 -4 21 29.2 6.8
 -19 -5 14 -9.8 8.1
 -19 -5 14 -5 6
 -17 -5 12 45.3 10.2
 -17 -5 12 42.8 14.6
 -15 -5 10 12.7 18.4
 -15 -5 10 3.5 4.9
 -13 -5 8 -0.1 4.3
 -13 -5 8 -13.3 6.8
 11 5 -6 7.5 6
 -11 -5 6 5.1 4.8
 11 -5 -6 7.9 4.3
 9 5 -4 69.09 11
 -9 -5 4 68.79 10
 9 -5 -4 75.79 10.7
 7 5 -2 6.4 4.2
 -7 5 2 -5.1 4.7
 -5 5 0 251.87 21.3
 5 5 0 259.47 19.6
 -5 -5 0 232.58 20.1
 5 -5 0 230.48 23
 -3 5 -2 26.4 6.2
 3 5 2 30.9 6.9
 3 -5 2 33.7 9.5
 -3 -5 -2 44 9.2
 -1 5 -4 84.39 8.5
 1 5 4 88.99 10.3
 1 -5 4 95.89 15.2
 -1 -5 -4 77.29 13.2
 1 5 -6 2.9 2
 -1 5 6 2 3.8
 -1 -5 6 5.6 6.7
 1 -5 -6 7.8 6
 1 -5 -6 3.9 6.5
 -3 5 8 130.29 15
 3 -5 -8 169.88 19.7
 3 -5 -8 156.48 19
 -3 -5 8 137.59 20.5
 -5 5 10 1.5 5.2
 5 -5 -10 16.3 7.6
 -5 -5 10 17.8 9.9
 7 -5 -12 100.39 13.6
 -7 -5 12 94.29 19.1
 9 -5 -14 16.5 7.2
 -9 -5 14 -5.4 6.6
 -11 -5 16 23.5 9.6
 11 -5 -16 12.7 6.7
 13 -5 -18 -1.7 5.3
 -13 -5 18 18.9 9
 15 -5 -20 7.8 9
 -15 -5 20 0.7 9.1
 -16 -6 11 9.2 6.3
 -16 -6 11 -11.7 10.3
 -14 -6 9 15 11.7
 -14 -6 9 19.1 7.4
 12 6 -7 7.1 7.7
 -12 -6 7 30.5 14.1
 -12 -6 7 8.7 5.4
 12 -6 -7 11.4 5.2
 10 6 -5 28 8.8
 -10 -6 5 24.8 7.5
 10 -6 -5 25.6 8.7
 -8 6 3 14.4 8.4
 8 6 -3 14.9 6.6
 8 -6 -3 5.5 6
 -8 -6 3 10.6 6.2
 -6 6 1 74.09 12.7
 6 6 -1 63.19 10.5
 -6 -6 1 57.99 10.7
 6 -6 -1 66.69 14
 -4 6 -1 56.99 9
 4 6 1 54.69 9.5
 -4 -6 -1 61.39 12
 4 -6 1 55.09 13.9
 2 6 3 14.4 5.8
 -2 6 -3 18.3 4.9
 -2 -6 -3 29.2 9
 2 -6 3 19.6 8.8
 0 6 5 237.28 20.6
 0 6 -5 244.18 17.1
 0 -6 5 242.88 27.7
 0 -6 -5 260.17 25.1
 -2 6 7 75.79 11.1
 2 6 -7 63.49 6.4
 2 -6 -7 90.09 17.6
 -2 -6 7 56.49 15
 2 -6 -7 47.3 12.6
 -4 6 9 0.2 5.8
 -4 -6 9 2.9 7.8
 4 -6 -9 25.5 9.1
 6 -6 -11 173.98 20.7
 -6 -6 11 149.79 23.9
 8 -6 -13 98.69 15
 -8 -6 13 100.39 21.6
 -10 -6 15 7 8.1
 10 -6 -15 5.3 8
 -12 -6 17 -9.2 5.4
 12 -6 -17 11.4 8
 -15 -7 10 -4.6 4.9
 13 7 -8 19.1 12.3
 13 -7 -8 24.8 8.1
 -13 -7 8 16.8 6.5
 13 -7 -8 -5.4 10.5
 -13 -7 8 11.6 10.4
 11 7 -6 33.3 9.7
 -11 -7 6 37 16
 11 -7 -6 23.7 7.7
 -11 -7 6 27.9 8.5
 9 7 -4 -2.1 7.3
 9 -7 -4 -10.5 5.9
 -9 -7 4 1.1 5
 7 7 -2 61.89 11.9
 -7 7 2 74.79 13.8
 -7 -7 2 87.99 13.7
 7 -7 -2 81.59 16.5
 5 7 0 -6.3 6.6
 -5 7 0 10.4 6.8
 5 -7 0 13.2 7.6
 -5 -7 0 13.7 6.2
 -3 7 -2 -2.2 4.2
 3 7 2 -6.1 5
 3 -7 2 7.4 6.6
 -3 -7 -2 8.1 7.4
 -1 7 -4 7.8 4.3
 1 7 4 8.1 6.1
 1 -7 4 6.1 8.7
 -1 -7 -4 9.2 8.3
 1 7 -6 73.79 7.7
 -1 7 6 46.7 14.1
 -1 -7 6 56.29 16.7
 3 -7 -8 87.49 17.3
 -3 -7 8 94.19 21.9
 5 -7 -10 27.1 10.4
 -5 -7 10 -5.4 7.3
 7 -7 -12 -7.8 8.7
 -7 -7 12 -0.2 8.4
 -9 -7 14 -2.9 7.4
 9 -7 -14 9.4 9.5
 -11 -7 16 5.7 10.3
 12 8 -7 -14.1 11.1
 12 -8 -7 -8.5 6.9
 -12 -8 7 11.8 6.3
 -12 -8 7 0.4 10.1
 10 8 -5 25.6 10.2
 -10 -8 5 23.9 7.8
 -10 -8 5 -4.5 12.2
 10 -8 -5 10.9 9.2
 8 8 -3 39.5 10.9
 8 -8 -3 23.8 11.4
 -8 -8 3 25.3 8.4
 -8 -8 3 46 15.6
 -6 8 1 134.29 22.5
 6 8 -1 185.08 19.7
 -6 -8 1 128.79 19.6
 4 8 1 20.6 9.1
 -4 8 -1 30.7 9.3
 -4 -8 -1 36.8 11.1
 4 -8 1 25.9 11.3
 -2 8 -3 53.79 9.4
 -2 -8 -3 24.8 11.9
 2 -8 3 47.1 15.7
 0 8 -5 29.6 6.6
 0 -8 5 13.6 10.4
 0 -8 -5 10.9 8.3
 2 8 -7 67.19 8.9
 -2 -8 7 57.49 18
 -4 -8 9 19 10.4
 -6 -8 11 281.57 37.7
 -8 -8 13 20.8 32.8
 -9 -9 4 10.4 8.5
 -9 -9 4 5.9 14.2
 9 -9 -4 -11.5 9.9
 -7 -9 2 -5.1 15.7
 7 -9 -2 23.8 12.9
 -7 -9 2 44.5 25
 5 -9 0 27.1 12.9
 -5 -9 0 12.3 11.1
 -3 9 -2 19 8.3
 3 -9 2 32.8 13.1
 -3 -9 -2 -0.1 11.5
 -1 9 -4 13.7 7.3
 1 -9 4 -18.1 7.8
 1 9 -6 15.6 6.3
 -1 -9 6 8.3 9.5
 -3 -9 8 39 16.1
 -5 -9 10 4.5 13.5
 -22 0 16 8.5 9.9
 -20 0 14 145.99 22.1
 -18 0 12 6.6 8
 -16 0 10 238.68 26.7
 -14 0 8 248.58 25.2
 -14 0 8 213.18 15.3
 -14 0 8 198.18 16.4
 -12 0 6 16.7 7
 -12 0 6 9.3 3.2
 -10 0 4 543.05 40.4
 -10 0 4 557.84 34.1
 -8 0 2 437.76 34.9
 -8 0 2 541.25 31.5
 -6 0 0 75.99 9.5
 6 0 0 57.79 9.1
 6 0 0 79.29 9
 -4 0 -2 2161.68 113.79
 4 0 2 1893.01 113.59
 4 0 2 1939.81 113.69
 -4 0 -2 1968.6 113.09
 2 0 4 106.19 11.3
 -2 0 -4 108.19 8.5
 2 0 4 100.09 8.8
 -2 0 -4 92.09 10.1
 0 0 6 284.47 18
 0 0 -6 273.07 20.3
 0 0 -6 281.07 17.8
 -2 0 8 991.1 61.19
 2 0 -8 966.4 59.89
 -2 0 8 996.8 57.19
 2 0 -8 1014.9 57.99
 -4 0 10 5.4 3.2
 4 0 -10 3.1 3.5
 -4 0 10 0.3 4.5
 4 0 -10 7.6 4.4
 -6 0 12 244.58 21.3
 6 0 -12 268.17 21.5
 -6 0 12 256.87 25.1
 -8 0 14 0.1 2.5
 -8 0 14 3.6 4.7
 8 0 -14 1.3 4.4
 -10 0 16 109.29 12.8
 -10 0 16 87.09 13.6
 10 0 -16 108.09 13.7
 12 0 -18 110.39 17.7
 -12 0 18 162.28 17.2
 -12 0 18 138.19 16.4
 14 0 -20 33.7 10.9
 -14 0 20 49.9 10.5
 -14 0 20 30.3 10.2
 16 0 -22 -12.5 11.4
 -16 0 22 -3.5 6.6
 -21 1 15 21.3 11.6
 -21 -1 15 30.1 11.9
 -21 -1 15 23.5 6.2
 -21 -1 15 22.7 4.6
 -19 1 13 78.79 17.6
 -19 -1 13 49.7 7.9
 -19 -1 13 34.4 8
 -19 -1 13 63.69 16.2
 -17 1 11 3.7 14.6
 -17 -1 11 1.3 5.7
 -17 -1 11 1.6 3.7
 -15 -1 9 -1.3 3.5
 -15 -1 9 -1.4 3.9
 -13 -1 7 129.19 16.3
 -13 -1 7 104.19 13.7
 -11 -1 5 43.3 10.2
 -9 1 3 556.54 32
 -9 -1 3 526.25 40.7
 -7 1 1 218.88 20.4
 -7 1 1 267.07 16.3
 7 1 -1 213.88 19.2
 -7 -1 1 210.48 18.9
 -7 -1 1 214.48 18.9
 7 -1 -1 260.17 16.6
 -5 1 -1 564.84 34.2
 -5 1 -1 522.75 36.1
 5 1 1 511.15 35.3
 -5 -1 -1 566.84 35
 -5 -1 -1 583.34 37.1
 3 1 3 697.53 44.6
 -3 1 -3 654.63 40.8
 -3 1 -3 689.03 41.9
 3 1 3 642.64 40.6
 3 -1 3 695.53 41.2
 3 -1 3 666.23 41.7
 -3 -1 -3 674.03 40.3
 1 1 5 102.99 12.7
 -1 1 -5 118.69 11.6
 1 1 5 125.59 9.9
 -1 1 -5 123.99 8.9
 -1 -1 -5 102.49 11.8
 1 -1 5 122.69 11.4
 1 -1 5 126.89 9.9
 -1 -1 -5 121.29 9.7
 1 1 -7 512.05 34.9
 -1 1 7 520.45 31.5
 1 1 -7 513.85 29.8
 -1 1 7 440.46 34.6
 -1 -1 7 573.14 30.1
 -1 -1 7 482.85 33.5
 1 -1 -7 510.45 32.1
 1 -1 -7 502.75 34
 -3 1 9 1570.94 107.89
 -3 1 9 1883.41 105.59
 3 1 -9 1957.2 113.79
 3 1 -9 1805.32 103.99
 -3 -1 9 1879.51 108.09
 -3 -1 9 1888.41 102.89
 3 -1 -9 1902.01 107.09
 3 -1 -9 1874.31 106.79
 5 1 -11 465.15 35.3
 -5 1 11 445.96 34.4
 -5 1 11 469.15 31.6
 5 -1 -11 501.45 39
 -5 -1 11 504.05 29.6
 -7 1 13 1.2 4.5
 -7 1 13 -0.6 3.3
 7 1 -13 0.2 3.7
 -7 -1 13 8.5 3.2
 7 -1 -13 9.6 3.5
 -7 -1 13 -0.4 3.9
 9 1 -15 39.5 10.3
 -9 1 15 45.6 8.7
 -9 1 15 44.6 10.2
 -9 -1 15 22.7 7.5
 9 -1 -15 53.39 9.7
 -9 -1 15 36.5 6.7
 -11 1 17 16.4 7.5
 -11 1 17 29.7 8.7
 11 1 -17 25.3 9.6
 -11 -1 17 31.2 7.2
 -11 -1 17 30.7 8.5
 11 -1 -17 28 8
 13 1 -19 0.5 8.5
 -13 1 19 8 8.1
 -13 1 19 -1.9 5.3
 -13 -1 19 -2.7 6
 -13 -1 19 8.9 5.9
 13 -1 -19 -0.2 6.2
 15 1 -21 17.9 12.5
 -15 1 21 20.3 7.9
 -15 -1 21 25.9 8.7
 -15 -1 21 21.2 8.4
 15 -1 -21 31.4 11.1
 -17 1 23 19.1 8.9
 17 -1 -23 16 13.6
 -17 -1 23 40.9 10.4
 -20 -2 14 18.4 9
 -20 -2 14 13 5.8
 -18 -2 12 30.5 9.1
 -18 -2 12 17.7 8.7
 -16 -2 10 147.59 18.7
 -16 -2 10 139.09 18.4
 -14 -2 8 145.89 17.3
 -14 -2 8 109.39 16.2
 -12 -2 6 15.1 6.1
 10 2 -4 873.61 55.59
 -10 -2 4 799.22 53.49
 -8 2 2 626.04 38.2
 8 2 -2 534.45 39.8
 -8 -2 2 639.04 39.7
 6 2 0 70.39 9.4
 -6 2 0 79.39 9.4
 -6 -2 0 81.89 9.5
 6 -2 0 70.09 7.4
 -4 2 -2 144.19 14.4
 4 -2 2 151.18 13
 -4 -2 -2 152.58 16.7
 -4 -2 -2 155.68 12.6
 -2 2 -4 82.29 8.1
 2 2 4 81.29 8.2
 -2 2 -4 79.89 10.9
 2 -2 4 65.89 9.1
 -2 -2 -4 80.89 11.6
 -2 -2 -4 84.89 8.4
 0 2 -6 75.79 5.6
 0 2 -6 68.39 10.6
 0 2 6 70.89 11.5
 0 2 6 64.09 7.5
 0 -2 6 64.49 9.9
 0 -2 -6 64.09 11
 0 -2 -6 77.59 8.7
 -2 2 8 98.89 13.2
 -2 2 8 97.99 10
 2 2 -8 112.79 14
 -2 -2 8 88.39 11.9
 2 -2 -8 85.29 11.9
 2 -2 -8 94.99 11.5
 4 2 -10 61.99 12.5
 -4 2 10 72.49 10.9
 -4 2 10 49.9 8.1
 -4 -2 10 68.49 10.6
 4 -2 -10 71.89 12.1
 4 -2 -10 63.59 11.7
 6 2 -12 146.59 17.5
 -6 2 12 153.88 14.4
 -6 2 12 128.99 15.2
 6 -2 -12 134.19 13.2
 -6 -2 12 119.89 9.6
 -6 -2 12 122.99 15.5
 -8 2 14 201.68 18.4
 -8 2 14 158.38 30.2
 8 2 -14 208.68 22.9
 -8 -2 14 156.28 13.4
 -8 -2 14 211.98 21
 8 -2 -14 203.68 16.6
 10 2 -16 16.8 9.1
 -10 2 16 16.9 7.5
 -10 2 16 16.3 6.9
 -10 -2 16 17.4 5.8
 -10 -2 16 14.3 6.9
 10 -2 -16 13.1 5.2
 12 2 -18 63.09 16.1
 -12 2 18 57.69 11.6
 12 -2 -18 67.59 9.8
 -12 -2 18 47.8 8.6
 -12 -2 18 45.6 11.1
 -14 2 20 179.68 19.7
 14 2 -20 199.38 27.1
 14 -2 -20 163.38 20
 -14 -2 20 164.18 20.4
 -14 -2 20 220.68 17.9
 -16 2 22 14.5 7.3
 -16 -2 22 5.1 8.9
 -16 -2 22 -2.4 12.2
 -16 -2 22 -6.5 5.9
 16 -2 -22 -10.6 9.6
 -21 -3 15 19.9 9.1
 -21 -3 15 8.8 10.2
 -19 -3 13 -6.2 7.1
 -19 -3 13 9.9 7.2
 -17 -3 11 -5.3 5.4
 -17 -3 11 12.2 6.8
 -15 -3 9 70.49 16
 -15 -3 9 71.69 13.6
 -13 -3 7 54.49 11.5
 11 3 -5 79.69 13.5
 -11 -3 5 55.29 10.2
 9 3 -3 0.2 4.8
 -9 -3 3 6.6 4.2
 9 -3 -3 10.6 3
 7 3 -1 26.5 6.5
 -7 -3 1 34.3 7.1
 7 -3 -1 27 5.6
 -5 3 -1 10.1 4.8
 5 3 1 -4.7 2.2
 5 -3 1 2.3 3.3
 -5 -3 -1 2.6 3.5
 -3 3 -3 924.11 60.59
 -3 -3 -3 881.91 53.59
 -3 -3 -3 833.32 60.19
 3 -3 3 905.91 56.69
 -1 3 -5 0.5 2.3
 -1 3 -5 -3.3 4.4
 1 3 5 5.2 3.2
 -1 -3 -5 4.7 5.2
 -1 -3 -5 3.1 3.7
 1 -3 5 4.3 4.7
 1 3 -7 310.57 29.2
 -1 3 7 315.57 22.6
 -1 -3 7 300.47 26.7
 1 -3 -7 345.37 27.7
 1 -3 -7 317.37 24.2
 3 3 -9 62.39 13.6
 -3 3 9 77.39 9.7
 3 -3 -9 93.99 12.1
 3 -3 -9 64.19 10.3
 -3 -3 9 87.19 12.7
 -5 3 11 30.9 7.2
 5 3 -11 38.9 10.7
 5 -3 -11 33.3 8.3
 -5 -3 11 37.3 10.4
 5 -3 -11 43.4 10.8
 7 3 -13 111.59 21.3
 -7 3 13 117.09 14.5
 -7 -3 13 131.29 17.7
 7 -3 -13 119.79 12.9
 -9 3 15 91.79 14.5
 9 3 -15 99.99 31
 9 -3 -15 87.09 10.1
 -9 -3 15 88.19 8.2
 -9 -3 15 62.09 13.5
 -9 -3 15 61.09 6.6
 11 3 -17 14 9.9
 -11 -3 17 5.1 3.2
 -11 -3 17 8.8 7.3
 11 -3 -17 3.5 4
 -11 -3 17 8.4 4.3
 -13 -3 19 14.1 6.1
 -13 -3 19 22.1 6.3
 13 -3 -19 12 6.3
 -13 -3 19 19.9 10.9
 -15 -3 21 -6.7 5.4
 15 -3 -21 8.9 7.1
 -15 -3 21 18.3 5.9
 -15 -3 21 6.1 6.4
 -20 -4 14 30.9 9.8
 -20 -4 14 3.6 16.7
 -18 -4 12 75.29 14.9
 -18 -4 12 77.99 17.7
 -16 -4 10 4.6 5.7
 -16 -4 10 4 5.1
 -14 -4 8 0.8 7.2
 -14 -4 8 3.1 4.4
 12 4 -6 38.6 10.8
 -12 -4 6 42.1 8.2
 10 4 -4 23.5 6.9
 -10 -4 4 8.3 5.3
 10 -4 -4 12.2 4.1
 8 4 -2 382.46 27.3
 -8 -4 2 293.67 24.4
 8 -4 -2 375.76 25.6
 6 4 0 92.99 11
 -6 -4 0 94.99 10.7
 6 -4 0 107.79 12.3
 4 4 2 863.31 52.99
 4 -4 2 900.51 61.99
 -4 -4 -2 848.62 53.49
 -2 4 -4 767.02 57.29
 2 4 4 725.23 46.7
 -2 -4 -4 800.52 48.8
 2 -4 4 755.72 52.69
 0 4 -6 418.56 38.1
 0 4 6 400.46 28.4
 0 4 -6 395.06 25
 0 -4 6 445.06 35.3
 0 -4 -6 448.76 36.1
 0 -4 -6 440.96 31.2
 2 4 -8 164.68 21.9
 -2 4 8 153.88 14.8
 -2 -4 8 147.59 19
 2 -4 -8 167.78 18.7
 2 -4 -8 165.58 17.3
 -4 4 10 17.8 6.7
 4 4 -10 19.1 9.6
 -4 -4 10 23.7 8.8
 4 -4 -10 13.2 7.4
 4 -4 -10 27.6 8.7
 -6 4 12 18.9 6.5
 6 4 -12 -10.3 12.8
 6 -4 -12 0.1 6.2
 -6 -4 12 11 7.6
 -8 4 14 2.3 5.5
 8 4 -14 -12.7 7.1
 -8 -4 14 -1.1 5
 8 -4 -14 -5.1 5.3
 -10 -4 16 259.77 28.2
 10 -4 -16 243.08 20.8
 -12 -4 18 71.89 15.9
 12 -4 -18 64.79 10.5
 -14 -4 20 82.99 18.1
 14 -4 -20 106.29 14.4
 -19 -5 13 29.7 11.3
 -19 -5 13 17.8 10.9
 -17 -5 11 62.39 17.1
 -17 -5 11 55.39 12.4
 -15 -5 9 21 7.6
 13 5 -7 3.5 7.7
 -13 -5 7 -4.5 4.3
 13 -5 -7 0.8 2.3
 -13 -5 7 -3.2 6.9
 11 5 -5 62.59 12.6
 11 -5 -5 85.59 9.8
 -11 -5 5 67.29 10.8
 9 5 -3 59.19 10.7
 -9 -5 3 44.7 8.8
 9 -5 -3 49.4 9.7
 7 5 -1 -7 3.8
 -7 -5 1 1.5 3.6
 7 -5 -1 -0.2 4.2
 5 5 1 237.48 19.8
 -5 5 -1 243.88 21.3
 5 -5 1 258.17 24
 -5 -5 -1 246.88 20.6
 3 5 3 0.8 3.3
 -3 -5 -3 7.3 5
 3 -5 3 4.3 5.7
 1 5 5 73.69 10.1
 -1 5 -5 75.39 8
 1 -5 5 84.69 13.8
 -1 -5 -5 98.19 13
 1 5 -7 196.98 11.8
 -1 5 7 192.28 17
 1 -5 -7 156.78 21.3
 -1 -5 7 134.09 20.1
 1 -5 -7 212.28 20.7
 -3 5 9 6.7 6.4
 3 -5 -9 6.7 6.6
 3 -5 -9 15.3 8.3
 -3 -5 9 12.1 8.5
 -5 5 11 8.3 6.6
 5 -5 -11 11.9 7.5
 -5 -5 11 -1.3 5.9
 -7 -5 13 17.5 9.8
 7 -5 -13 31.7 9.7
 9 -5 -15 14.3 8.3
 -9 -5 15 25.4 10.2
 11 -5 -17 18.6 6.9
 -11 -5 17 13 7.8
 13 -5 -19 14 7
 -13 -5 19 16.6 9.4
 -18 -6 12 -1.8 9.1
 -18 -6 12 -7.7 6.6
 -16 -6 10 5.9 11.1
 -16 -6 10 38.1 8.4
 -14 -6 8 1.7 7.7
 -14 -6 8 -4 5.3
 14 -6 -8 0.7 3.9
 12 6 -6 38.1 10.8
 -12 -6 6 34.5 8.4
 10 6 -4 80.69 13.5
 -10 6 4 94.69 18.3
 -10 -6 4 70.59 12
 10 -6 -4 78.39 12.7
 8 6 -2 11.5 7.1
 -8 6 2 12.5 12.5
 -8 -6 2 13.7 6.3
 8 -6 -2 23 7.9
 -6 6 0 14.9 6.6
 6 6 0 21.2 7
 6 -6 0 10.3 6.9
 -6 -6 0 4.6 5.6
 -4 6 -2 70.09 10.8
 4 6 2 65.39 11
 4 -6 2 68.99 14.8
 -4 -6 -2 64.39 12.2
 2 6 4 27.2 7
 -2 6 -4 17.8 5.3
 2 -6 4 10.7 8.5
 -2 -6 -4 17.3 7.5
 0 6 6 3.6 5
 0 6 -6 13.9 3.6
 0 -6 -6 -14.7 7.1
 0 -6 -6 3.8 5.8
 0 -6 6 9.5 8.3
 -2 6 8 116.29 14
 -2 -6 8 98.99 20
 2 -6 -8 87.59 21.4
 2 -6 -8 83.29 16.7
 4 -6 -10 16.5 8.3
 4 -6 -10 -19.9 14.9
 -4 -6 10 21.1 20.4
 -6 -6 12 -6.4 5.8
 6 -6 -12 -10.7 12.9
 8 -6 -14 -12.4 7.8
 -8 -6 14 0 7.1
 -10 -6 16 -10.7 6.4
 10 -6 -16 9.5 8.7
 12 -6 -18 -7 7.6
 -12 -6 18 -6.6 5.6
 -15 -7 9 12.6 6.6
 -15 -7 9 33.8 12.4
 13 7 -7 -15.6 10.7
 13 -7 -7 3.4 6.6
 -13 -7 7 -9.3 9.5
 -13 -7 7 5.8 5.6
 11 7 -5 -2.5 8.5
 -11 -7 5 -7.5 4.8
 11 -7 -5 4.2 6.4
 -11 -7 5 12.8 11.1
 9 7 -3 103.59 26.2
 9 -7 -3 98.39 16.5
 -9 -7 3 92.29 15.4
 -7 7 1 51.59 12
 7 7 -1 17.5 9.5
 7 -7 -1 45.2 12.2
 -5 7 -1 79.59 12.5
 5 7 1 74.09 12.6
 -5 -7 -1 85.59 15.6
 5 -7 1 83.59 17.4
 -3 7 -3 66.19 10.3
 3 7 3 52.39 10.1
 3 -7 3 93.09 18.8
 -3 -7 -3 51.49 13.4
 1 7 5 1.6 5.7
 -1 7 -5 15 4.2
 1 -7 5 5.3 8
 -1 -7 -5 3.9 6.6
 1 7 -7 52.09 6.1
 -1 -7 7 23.9 12
 1 -7 -7 40.7 16
 -3 -7 9 292.37 34.4
 5 -7 -11 -1 16
 -5 -7 11 14.7 10.2
 -7 -7 13 14.9 10.6
 7 -7 -13 25.6 11.1
 -9 -7 15 25.2 13.5
 9 -7 -15 54.59 13.8
 -11 -7 17 -20.2 12.5
 11 -7 -17 -14.5 10.2
 12 8 -6 -0.6 11.9
 12 -8 -6 -10.2 8.2
 -12 -8 6 -2.4 13.7
 -12 -8 6 -11 5.2
 10 8 -4 22.5 11.9
 10 -8 -4 10.2 7.8
 -10 -8 4 11.9 12.4
 -10 -8 4 6.7 7.4
 8 8 -2 50.39 13.5
 8 -8 -2 71.09 16.2
 -8 -8 2 60.29 12.6
 6 8 0 24.7 17.9
 -6 8 0 21.7 9.9
 -6 -8 0 10 8.6
 -4 -8 -2 -7.8 7
 4 -8 2 -0.7 8.5
 -2 8 -4 3.3 5.2
 2 -8 4 -0.9 10.3
 -2 -8 -4 10.6 8.7
 0 8 -6 -9 3.6
 0 -8 6 -9.1 8
 0 -8 -6 -2.3 8.9
 -2 -8 8 22.6 11.9
 -6 -8 12 37.1 16.2
 -8 -8 14 -1.3 12.1
 -9 -9 3 12 10
 9 -9 -3 -15 10.9
 -9 -9 3 32.7 18.3
 -7 -9 1 6.1 8.1
 7 -9 -1 -0.1 9.8
 -5 -9 -1 25.9 12.2
 5 -9 1 27.9 12.8
 -3 9 -3 34.6 11.2
 3 -9 3 47 15
 -3 -9 -3 23.3 12.1
 -1 9 -5 2.3 6.2
 -1 -9 -5 13.3 10.3
 1 -9 5 -1.9 10.3
 1 9 -7 28.5 9
 -1 -9 7 43.5 14.3
 -3 -9 9 -24.9 24.7
 -22 0 15 -1.9 6.7
 -20 0 13 -5.4 6.2
 -18 0 11 3.1 5.4
 -16 0 9 3.8 5.8
 -14 0 7 -0.6 2.3
 -14 0 7 11.6 6.7
 -14 0 7 -1.9 3.1
 -12 0 5 -0.3 5.2
 -10 0 3 2 2.5
 -10 0 3 2.1 3.7
 -8 0 1 -1.9 2.8
 -8 0 1 -2.3 3.3
 6 0 1 1.8 3.8
 -6 0 -1 2.9 3.4
 6 0 1 5.6 3.7
 -6 0 -1 -3 2.9
 -4 0 -3 -0.2 3
 4 0 3 1.5 3.8
 -4 0 -3 -2.6 2
 4 0 3 0.4 2.8
 2 0 5 1.1 3.9
 -2 0 -5 3.1 2.5
 2 0 5 0 1.9
 -2 0 -5 3.2 3.2
 0 0 -7 11.4 3.2
 0 0 7 12.3 3.3
 0 0 -7 21.2 5.8
 0 0 7 15.2 6.1
 -2 0 9 1.4 2.3
 2 0 -9 -1.1 2.5
 -2 0 9 1.2 5.2
 4 0 -11 -0.2 3.1
 -4 0 11 2.1 2.6
 -4 0 11 -6.3 3.3
 -6 0 13 -0.4 3.7
 -6 0 13 -0.9 2.5
 8 0 -15 0.7 3.6
 -8 0 15 -0.6 5.2
 -8 0 15 -3.9 3.2
 -10 0 17 2 5.2
 10 0 -17 3.2 5.2
 -10 0 17 1.4 5.5
 12 0 -19 -2.2 6.2
 -12 0 19 1.5 5.2
 -12 0 19 -1.1 5.4
 -14 0 21 11.1 7.7
 14 0 -21 -8.5 18.5
 16 0 -23 -6.4 11.7
 -16 0 23 8.2 6.8
 -21 1 14 122.09 23.7
 -21 -1 14 164.28 13.3
 -21 -1 14 92.29 19.9
 -19 1 12 77.89 18.3
 -19 -1 12 76.59 17.4
 -19 -1 12 56.29 8.8
 -19 -1 12 70.29 9.8
 -17 1 10 16.9 16.8
 -17 -1 10 2.3 3.9
 -17 -1 10 6.6 4.8
 -15 1 8 152.78 20.8
 -15 -1 8 111.69 14.9
 -15 -1 8 170.28 20.3
 -15 -1 8 116.49 13.7
 -13 1 6 875.41 57.99
 -13 -1 6 742.23 49.8
 -13 -1 6 725.83 53.89
 -11 1 4 242.68 15.8
 -11 1 4 268.77 25.3
 -11 -1 4 248.18 20.6
 -11 -1 4 261.57 23.4
 9 1 -2 233.68 22.1
 -9 1 2 290.57 17.4
 -9 1 2 248.28 23.5
 -9 -1 2 266.67 22.7
 -9 -1 2 250.47 20.7
 9 -1 -2 238.58 18
 7 1 0 130.99 16
 -7 1 0 150.48 16.4
 -7 1 0 186.78 13.3
 -7 -1 0 159.88 15.6
 7 -1 0 200.88 14.1
 -7 -1 0 159.58 15.1
 -5 1 -2 47.8 8.6
 5 1 2 57.49 8
 -5 1 -2 57.69 7.5
 5 1 2 61.09 11.2
 5 -1 2 62.99 8.2
 -5 -1 -2 48 7.4
 -5 -1 -2 67.49 9.2
 -3 1 -4 28.9 5.4
 -3 1 -4 26.2 6
 3 1 4 25.3 5
 3 1 4 33.6 8.3
 -3 -1 -4 30 6.9
 3 -1 4 27.4 6
 3 -1 4 33.1 6.4
 -3 -1 -4 30.7 5.4
 1 1 6 0.2 4.1
 1 1 6 1.2 2.4
 -1 1 -6 3 3
 -1 1 -6 -0.9 1.8
 1 -1 6 1.3 2.2
 -1 -1 -6 -2.3 3.6
 -1 -1 -6 -1.6 2
 1 -1 6 3.5 3.8
 1 1 -8 515.85 29.2
 1 1 -8 403.56 43.4
 -1 1 8 501.35 30.6
 -1 1 8 418.26 34.3
 1 -1 -8 432.66 33.2
 -1 -1 8 553.94 29.4
 1 -1 -8 477.85 31.2
 -1 -1 8 509.55 33.6
 -3 1 10 14.8 7.2
 -3 1 10 10.2 4.5
 3 1 -10 16.8 4.3
 3 1 -10 12.5 5.2
 -3 -1 10 16.8 7.3
 -3 -1 10 16.4 3.5
 3 -1 -10 16.5 5.7
 3 -1 -10 16.2 5.5
 -5 1 12 0.2 5.6
 -5 1 12 4.3 3.4
 5 1 -12 12.5 4.9
 5 -1 -12 7.7 4.1
 -5 -1 12 5.9 4.5
 5 -1 -12 6.3 4.9
 -5 -1 12 9.6 3.1
 7 1 -14 -5.7 4.1
 -7 1 14 10.1 6.3
 -7 1 14 -1.9 3.1
 -7 -1 14 4 4.8
 -7 -1 14 8.3 3.5
 7 -1 -14 3.7 3.5
 -9 1 16 91.69 14.5
 9 1 -16 128.69 17.1
 -9 1 16 131.09 14.8
 -9 -1 16 116.99 14.7
 9 -1 -16 123.19 13.7
 -9 -1 16 137.79 12.1
 11 1 -18 40.2 12.5
 -11 1 18 72.49 12.9
 -11 1 18 53.59 11.1
 -11 -1 18 49.4 9.2
 -11 -1 18 51.29 11.1
 11 -1 -18 83.19 12.9
 13 1 -20 28 11.6
 -13 1 20 16.2 8
 13 -1 -20 22.4 8.2
 -13 -1 20 15.6 7.8
 -13 -1 20 17 8.8
 -15 1 22 39.7 9.9
 15 1 -22 15.4 13.1
 15 -1 -22 38.7 13.3
 -15 -1 22 11.2 9.7
 -15 -1 22 28.8 10.3
 -22 2 15 -4.8 18.9
 -22 -2 15 23.8 11.3
 -22 -2 15 -16.5 9.5
 -20 2 13 0.3 8
 -20 -2 13 -0.7 6.6
 -20 -2 13 0.6 5.5
 -18 -2 11 -2.5 5.3
 -18 -2 11 -5 5.4
 -16 -2 9 44 11.1
 -16 -2 9 45.2 12.2
 -14 -2 7 20 7.6
 -12 -2 5 113.29 14.4
 10 2 -3 95.69 14
 -10 2 3 124.79 10.8
 -10 -2 3 131.49 13.9
 10 -2 -3 129.39 9.5
 8 2 -1 397.76 30.7
 -8 2 1 471.65 29.6
 -8 -2 1 391.96 40.5
 -6 2 -1 76.39 9.6
 -6 2 -1 78.39 11.1
 6 2 1 75.39 9.9
 -6 -2 -1 80.49 9.5
 -6 -2 -1 79.89 24.5
 6 -2 1 82.79 8.6
 -4 2 -3 4.4 3.9
 -4 2 -3 3.8 3.6
 4 -2 3 2.5 3.3
 -4 -2 -3 0.6 3.1
 -4 -2 -3 2.2 8.2
 2 2 5 747.43 50.69
 -2 2 -5 732.03 42.9
 -2 2 -5 704.33 48.1
 -2 -2 -5 727.63 43.7
 2 -2 5 678.93 45.7
 0 2 7 222.48 16.6
 0 2 7 232.58 22.1
 0 2 -7 214.38 13.4
 0 2 -7 217.88 20.8
 0 -2 7 219.28 19.4
 0 -2 -7 200.18 19.4
 0 -2 -7 212.58 17.2
 2 2 -9 214.58 23.1
 -2 2 9 240.98 23.3
 -2 2 9 268.67 19.6
 -2 -2 9 284.87 16.7
 2 -2 -9 286.37 22.9
 2 -2 -9 282.27 23.7
 -2 -2 9 265.27 22.8
 4 2 -11 71.99 11.8
 -4 2 11 61.99 14.9
 -4 2 11 79.79 9.3
 4 -2 -11 73.59 11.1
 4 -2 -11 63.29 10
 -4 -2 11 72.19 5.9
 -4 -2 11 70.79 11.5
 6 2 -13 290.07 28.8
 -6 2 13 301.37 23.9
 -6 2 13 294.57 27.2
 6 -2 -13 335.57 23.9
 -6 -2 13 301.57 26.8
 -8 2 15 1.6 5.4
 -8 2 15 12.4 6.3
 8 2 -15 7.6 6
 -8 -2 15 -0.9 2.7
 -8 -2 15 10.2 6.4
 8 -2 -15 -3.5 3.1
 -10 2 17 98.59 14.9
 10 2 -17 90.19 42.1
 -10 2 17 93.79 16.3
 10 -2 -17 98.79 12
 -10 -2 17 90.89 18.7
 -10 -2 17 79.49 13.5
 -12 2 19 3 5.7
 12 2 -19 4.6 8.9
 -12 -2 19 4.7 4.3
 12 -2 -19 9.4 6
 -14 2 21 4 6.2
 14 -2 -21 0.1 7.8
 -14 -2 21 1.2 7.7
 -16 2 23 2.9 7.6
 16 -2 -23 14.5 11.6
 -16 -2 23 -18.6 16.5
 -16 -2 23 14.8 9.7
 -16 -2 23 0.2 6
 -21 -3 14 16.4 8.9
 -21 -3 14 1.2 8.4
 -19 -3 12 33 10.7
 -19 -3 12 13.1 8.5
 -17 -3 10 76.99 14.8
 -17 -3 10 86.59 18.5
 -15 -3 8 296.57 31.6
 -15 -3 8 328.97 28.3
 -13 -3 6 303.47 25.7
 11 3 -4 39.6 9.8
 -11 -3 4 31.3 7.7
 11 -3 -4 31.8 4.6
 9 3 -2 270.57 23
 -9 -3 2 268.07 21.6
 9 -3 -2 286.87 18.7
 7 3 0 974.9 63.99
 -7 3 0 1143.79 68.19
 -7 -3 0 1076.29 63.49
 7 -3 0 1020.7 62.49
 -5 3 -2 260.47 23.4
 5 3 2 238.18 19.1
 5 -3 2 243.48 20
 -5 -3 -2 242.78 24.4
 -5 -3 -2 301.07 26.2
 -3 3 -4 966.6 62.99
 3 3 4 885.31 55.19
 -3 -3 -4 813.52 62.09
 -3 -3 -4 1008.1 58.89
 3 -3 4 944.01 58.99
 1 3 6 6.9 3.3
 -1 3 -6 3.7 5.1
 -1 3 -6 10 2.9
 -1 -3 -6 10.8 6.2
 1 -3 6 5 5.4
 -1 -3 -6 8.9 4.3
 -1 3 8 261.07 20.1
 1 3 -8 270.57 26.7
 1 -3 -8 238.18 23.3
 1 -3 -8 285.47 22.3
 -1 -3 8 310.07 25.6
 -3 3 10 -0.3 3.1
 3 3 -10 9.7 5.9
 -3 -3 10 -0.1 3.9
 3 -3 -10 -3.8 3.4
 3 -3 -10 -0.4 4.9
 -5 3 12 -3.1 4
 -5 3 12 -6.4 3.8
 5 3 -12 -1.9 5.4
 5 -3 -12 7 5.7
 5 -3 -12 7.1 4.8
 -5 -3 12 0.4 5
 -7 3 14 288.37 27.7
 -7 3 14 325.17 37.8
 7 3 -14 315.37 32.3
 7 -3 -14 287.37 23.3
 -7 -3 14 291.27 28.3
 -9 3 16 375.36 32.2
 9 3 -16 343.07 36.4
 -9 3 16 411.86 30.6
 9 -3 -16 321.77 26.1
 -9 -3 16 365.96 33.7
 -11 -3 18 51.99 6.8
 11 -3 -18 61.89 10.1
 -11 -3 18 68.19 14.2
 -13 -3 20 10.7 10.8
 -13 -3 20 22.3 8.3
 -13 -3 20 37 7.3
 13 -3 -20 26.4 8.4
 -15 -3 22 10.6 7.8
 -15 -3 22 18.3 9.2
 -15 -3 22 16.5 6.7
 15 -3 -22 3.4 9.9
 -20 -4 13 5.9 7.9
 -20 -4 13 -9.4 17.4
 -18 -4 11 17 9.7
 -18 -4 11 27.3 9.6
 -16 -4 9 13.3 6
 -16 -4 9 8 7.5
 -14 -4 7 41.1 9.1
 12 4 -5 45.5 10.6
 -12 -4 5 22.7 6.8
 12 -4 -5 28.2 4.7
 10 4 -3 44.3 9.3
 10 -4 -3 35.8 6.4
 -10 -4 3 35.7 7.7
 8 4 -1 42.2 8.6
 -8 -4 1 43.9 8.3
 8 -4 -1 39.9 8
 6 4 1 20.6 5.5
 -6 -4 -1 21.5 5.7
 6 -4 1 19.4 6.1
 -4 4 -3 502.95 40.7
 4 4 3 465.45 32.2
 -4 -4 -3 486.95 33
 4 -4 3 492.55 36.1
 2 4 5 559.84 37.5
 -2 4 -5 584.24 47.4
 -2 -4 -5 611.34 46.7
 2 -4 5 567.34 42.6
 -2 -4 -5 613.64 39.6
 0 4 7 156.38 14
 0 4 -7 135.19 19.9
 0 4 -7 149.69 10.3
 0 -4 -7 170.38 16.4
 0 -4 -7 141.79 18.1
 0 -4 7 150.98 18.3
 2 4 -9 53.59 14.5
 -2 4 9 69.89 9.9
 -2 -4 9 76.59 15
 2 -4 -9 79.39 12.1
 2 -4 -9 79.79 14.6
 4 4 -11 27.7 9.6
 -4 4 11 33 8.1
 -4 -4 11 32.6 10
 4 -4 -11 31.1 10
 4 -4 -11 24.5 9
 -6 4 13 51.59 10.2
 6 4 -13 35.3 12.5
 6 -4 -13 68.99 12
 -6 -4 13 34.8 11.6
 8 4 -15 -1.4 9.7
 8 -4 -15 12.1 7.1
 -8 -4 15 8.5 7.9
 10 -4 -17 256.17 21.2
 -10 -4 17 221.28 26.6
 12 -4 -19 -2 5.7
 -12 -4 19 -0.1 8.8
 14 -4 -21 42.9 11.3
 -14 -4 21 69.69 15.9
 -19 -5 12 6.7 6.7
 -19 -5 12 -0.5 7.6
 -17 -5 10 3.1 7.8
 -17 -5 10 17.4 7
 -15 -5 8 15.1 6.8
 13 5 -6 7.3 8.2
 13 -5 -6 0.3 2.7
 -13 -5 6 -3.2 4.6
 11 5 -4 -1.6 5.8
 11 -5 -4 4.1 3.5
 -11 -5 4 -1.9 4.3
 9 5 -2 184.48 18.4
 -9 -5 2 143.99 15.5
 9 -5 -2 171.28 16.3
 7 5 0 96.09 12.7
 7 -5 0 117.19 14
 -7 -5 0 100.99 12.4
 5 5 2 8.5 4.7
 5 -5 2 5.4 5.3
 -5 -5 -2 7.3 4.9
 -3 5 -4 53.49 8.6
 3 5 4 85.29 10.5
 3 -5 4 98.89 14.3
 -3 -5 -4 65.59 11.4
 1 5 6 -1 4.1
 -1 5 -6 -0.3 2.2
 1 -5 6 -4.6 4.5
 -1 -5 -6 -1.8 6.7
 -1 -5 -6 3.5 5.6
 -1 5 8 5.9 4.7
 1 -5 -8 20.1 9.6
 -1 -5 8 11.9 7.6
 1 -5 -8 10.6 6.4
 -3 5 10 16.6 6.5
 3 -5 -10 24.2 8.6
 3 -5 -10 8.2 8.4
 -3 -5 10 24.4 10.1
 -5 5 12 181.58 28
 5 -5 -12 191.68 23.1
 -5 -5 12 209.58 25.3
 5 -5 -12 193.18 21
 7 -5 -14 37.2 10.9
 -7 -5 14 31.6 12.8
 9 -5 -16 46.9 10.3
 -9 -5 16 40.1 13.1
 11 -5 -18 9.7 7
 -11 -5 18 21.8 9.3
 -13 -5 20 5.2 8.3
 13 -5 -20 14.4 7.6
 -18 -6 11 114.59 16
 -18 -6 11 97.09 24.1
 -16 -6 9 3.3 5.7
 -16 -6 9 10.1 9.3
 14 6 -7 16.9 11
 14 -6 -7 32.8 6.7
 14 -6 -7 19.8 5.2
 -14 -6 7 26.1 8.2
 -14 -6 7 20 13
 12 6 -5 1.5 7.8
 12 -6 -5 -4.1 4
 -12 -6 5 7.9 5.7
 10 6 -3 17.8 9.6
 -10 6 3 33.8 11.6
 10 -6 -3 31 8.5
 -10 -6 3 33.5 8.5
 8 6 -1 406.86 31.9
 -8 6 1 367.16 40.8
 -8 -6 1 394.16 30.8
 8 -6 -1 437.96 34
 6 6 1 53.99 10.1
 -6 6 -1 59.59 12
 6 -6 1 56.79 12.7
 -6 -6 -1 47 10.8
 -4 6 -3 683.53 44.1
 4 6 3 695.73 45.2
 -4 -6 -3 564.44 45.7
 4 -6 3 715.03 51.49
 2 6 5 98.89 12.7
 -2 6 -5 74.09 12.8
 -2 -6 -5 76.19 14
 2 -6 5 88.39 17.7
 0 6 7 15.9 6.7
 0 6 -7 24.8 4.1
 0 -6 -7 24.2 11.4
 0 -6 7 16.2 9
 0 -6 -7 19.6 8.5
 -2 6 9 86.29 17
 -2 -6 9 63.59 15.9
 2 -6 -9 54.49 13.6
 2 -6 -9 49.1 14.4
 4 -6 -11 511.95 42.5
 4 -6 -11 393.66 37
 -4 -6 11 467.45 42.8
 6 -6 -13 1.5 8.1
 -6 -6 13 11.2 8.5
 8 -6 -15 54.39 13
 -8 -6 15 54.69 16.3
 10 -6 -17 21.6 9.4
 -10 -6 17 1.2 6.7
 12 -6 -19 -3.2 9.2
 -15 -7 8 27 12.9
 -15 -7 8 13.4 7
 15 -7 -8 4.9 4.6
 13 7 -6 2.9 10
 -13 -7 6 0.8 6.5
 13 -7 -6 -2.7 5.6
 -13 -7 6 -8.4 9.5
 11 7 -4 -12.3 8.4
 11 -7 -4 12.1 6.8
 -11 -7 4 -3.5 5.1
 9 7 -2 -14.6 7.5
 9 -7 -2 9.3 7
 -9 -7 2 10.7 6.9
 7 7 0 17.6 8.2
 -7 7 0 23.1 9
 7 -7 0 5.4 7.2
 -5 7 -2 55.49 11.2
 5 7 2 60.59 12.2
 -5 -7 -2 58.29 12.6
 5 -7 2 60.09 15
 3 7 4 3.6 6.1
 -3 7 -4 -4.6 3.9
 -3 -7 -4 9.2 6.7
 3 -7 4 -8.5 5.4
 -1 7 -6 -1.5 11
 1 -7 6 3.8 11.2
 -1 -7 -6 0.7 6.6
 1 -7 -8 -0.5 6.7
 -1 -7 8 -1.4 6.4
 3 -7 -10 0.6 8
 -3 -7 10 22.9 11.9
 -5 -7 12 1 7.6
 -7 -7 14 -6.8 8.2
 -9 -7 16 11.9 10.6
 12 -8 -5 -3.4 6.7
 -12 -8 5 16 9.6
 -12 -8 5 -1 11.2
 -10 -8 3 16.6 9.5
 10 -8 -3 23.7 9.8
 8 -8 -1 4.9 7.8
 -8 -8 1 1.4 7.6
 -6 8 -1 11.8 9
 6 -8 1 17.2 9.9
 -4 8 -3 69.69 10.8
 4 -8 3 32.6 12.1
 -4 -8 -3 57.09 14.8
 -2 8 -5 45.7 7.9
 -2 -8 -5 65.69 16
 2 -8 5 50.59 14.6
 0 8 -7 2.1 6.4
 0 -8 7 -0.4 7.4
 0 -8 -7 -17.5 7.9
 -2 -8 9 24.9 11.1
 -4 -8 11 32.1 14.4
 -6 -8 13 54.39 18.4
 -9 -9 2 -13.5 8
 9 -9 -2 -0.3 9.3
 7 -9 0 7.5 9.7
 -7 -9 0 29.1 12.1
 -5 9 -2 12.8 9.7
 -5 -9 -2 3.4 9.1
 -3 9 -4 6.7 8.1
 -3 -9 -4 35.4 14.2
 3 -9 4 31 12.5
 -1 9 -6 -9.1 5.8
 -1 -9 -6 -13.9 8
 1 -9 6 3.2 8.9
 -1 -9 8 17.8 11.1
 -3 -9 10 8.8 11.9
 -22 0 14 23.9 8.5
 -20 0 12 82.29 18.1
 -18 0 10 102.39 20.3
 -16 0 8 32.9 6.4
 -16 0 8 34.6 11.9
 -16 0 8 36.4 5.6
 -14 0 6 2.8 5.9
 -14 0 6 3.3 2.8
 -12 0 4 602.74 34.8
 -12 0 4 456.15 40.4
 -10 0 2 4.8 4.3
 -10 0 2 1.2 3
 8 0 0 -0.4 4.4
 -8 0 0 -0.9 4.1
 -8 0 0 2.2 3.6
 8 0 0 0.4 4
 6 0 2 117.89 12.9
 -6 0 -2 101.59 11.6
 6 0 2 98.19 12.5
 -6 0 -2 113.99 11.4
 4 0 4 5.2 3.7
 4 0 4 10.7 5.8
 -4 0 -4 8.1 4.5
 -4 0 -4 12 4.3
 -2 0 -6 10.3 4.8
 -2 0 -6 1.3 2.8
 2 0 6 5.1 3.2
 2 0 6 2.5 4.7
 0 0 -8 493.35 35.1
 0 0 8 451.95 34.1
 0 0 8 506.75 30
 0 0 -8 463.45 29.5
 2 0 -10 227.58 17.4
 -2 0 10 248.28 22.6
 2 0 -10 219.68 19.5
 -2 0 10 244.28 16.7
 4 0 -12 248.08 22
 -4 0 12 282.67 19.7
 -4 0 12 253.27 23.6
 4 0 -12 301.87 21.6
 -6 0 14 36 6.8
 -6 0 14 44.2 10.9
 6 0 -14 36.9 8.6
 -8 0 16 67.89 13.1
 -8 0 16 94.69 10.2
 8 0 -16 66.79 12.8
 -10 0 18 228.28 23.4
 -10 0 18 247.58 20.6
 10 0 -18 230.38 24.1
 -12 0 20 103.79 20.2
 12 0 -20 59.49 29
 -12 0 20 119.69 17
 14 0 -22 14.7 10.8
 -14 0 22 15.3 13.6
 -14 0 22 5.2 7.7
 16 0 -24 -33.2 42.5
 -21 1 13 11.7 9.1
 -21 -1 13 0.7 6.9
 -21 -1 13 19.2 4.8
 -19 1 11 10.3 8.4
 -19 -1 11 16.9 7.9
 -19 -1 11 5.9 5
 -19 -1 11 13.5 6
 -17 1 9 58.69 17
 -17 -1 9 84.99 17.2
 -17 -1 9 63.09 12.8
 -17 -1 9 71.79 10.7
 -15 1 7 44 12.7
 -15 -1 7 35.6 7.7
 -15 -1 7 25.2 9.5
 -13 1 5 30.5 10.6
 -13 -1 5 17.8 7.5
 -13 -1 5 6.3 4.5
 -11 1 3 199.58 21.1
 -11 1 3 191.28 13.3
 -11 -1 3 187.38 19.3
 -11 -1 3 169.38 16.3
 -9 1 1 67.99 7.1
 9 1 -1 53.39 10.7
 -9 1 1 58.19 12.4
 9 -1 -1 45.5 7.3
 -9 -1 1 82.59 12.9
 -9 -1 1 49.8 8.4
 -7 1 -1 41.4 9.4
 -7 1 -1 38.3 6.6
 7 1 1 27 7
 -7 -1 -1 30.9 6.9
 -7 -1 -1 44.6 8.6
 7 -1 1 49.6 7.9
 -5 1 -3 496.35 32.6
 -5 1 -3 516.65 33.1
 5 1 3 497.45 36.1
 5 -1 3 486.85 32.7
 5 -1 3 466.75 33.8
 -5 -1 -3 483.85 31.8
 -5 -1 -3 481.45 34
 3 1 5 829.02 53.69
 -3 1 -5 949.21 56.49
 -3 1 -5 865.31 53.09
 3 1 5 929.61 59.19
 -3 -1 -5 886.01 57.29
 3 -1 5 944.01 55.19
 3 -1 5 942.21 55.99
 -3 -1 -5 888.21 53.49
 1 1 7 146.79 16.9
 1 1 7 156.88 12.7
 -1 1 -7 123.79 18.9
 -1 1 -7 169.58 11.7
 -1 -1 -7 123.09 22.1
 1 -1 7 155.28 15.3
 -1 -1 -7 153.38 12.7
 1 -1 7 192.68 13.3
 -1 1 9 11.9 6.6
 1 1 -9 5.9 4.5
 1 1 -9 20.7 4.1
 -1 -1 9 13.7 3.5
 1 -1 -9 13 4.5
 -1 -1 9 19 7.2
 1 -1 -9 10.4 6
 -3 1 11 52.39 7
 3 1 -11 48.4 6.7
 3 1 -11 46.7 9.5
 -3 1 11 47.7 12.6
 3 -1 -11 46.2 8.8
 3 -1 -11 40.5 8.4
 -3 -1 11 44.1 9.4
 -3 -1 11 51.79 5.7
 -5 1 13 123.19 15.9
 5 1 -13 128.19 15.4
 -5 1 13 128.79 12.3
 5 -1 -13 121.19 13.9
 -5 -1 13 126.39 10.3
 -5 -1 13 98.29 13.7
 5 -1 -13 113.29 12.9
 -7 1 15 136.19 17.7
 7 1 -15 142.19 18.3
 -7 1 15 146.49 14.6
 -7 -1 15 168.88 18.1
 -7 -1 15 165.18 19.8
 7 -1 -15 161.28 15.8
 -9 1 17 10 5.7
 -9 1 17 5.5 6
 9 1 -17 2.5 5.9
 9 -1 -17 9.7 5.8
 -9 -1 17 6.1 5.5
 -9 -1 17 12 5
 -11 1 19 4.2 5.4
 -11 1 19 7.6 6.4
 11 1 -19 5.9 7.3
 11 -1 -19 -4.8 5.1
 -11 -1 19 -3.9 5.2
 -11 -1 19 -5.3 4.6
 13 1 -21 14.2 9.9
 -13 1 21 1.2 6.6
 -13 -1 21 -7.1 6.1
 -13 -1 21 5.8 7.9
 13 -1 -21 5.4 8.8
 -15 1 23 8.8 8.1
 15 -1 -23 1.9 10.8
 -15 -1 23 3.7 8.2
 -22 2 14 -17.3 23.8
 -22 -2 14 22.3 7.2
 -22 -2 14 0.1 7.6
 -22 -2 14 10.1 9.9
 -20 2 12 37 13.9
 -20 -2 12 42.7 10
 -20 -2 12 33.4 10.8
 -20 -2 12 48.6 10.5
 -18 2 10 97.19 20
 -18 -2 10 102.99 16.9
 -18 -2 10 122.79 16.5
 -16 -2 8 -2.5 4.8
 -16 -2 8 2.4 5.7
 -14 -2 6 69.89 13.1
 -12 -2 4 117.99 15
 10 2 -2 616.44 42.9
 -10 2 2 596.14 38.2
 -10 -2 2 522.05 41.9
 10 -2 -2 649.54 36.8
 -10 -2 2 610.84 41.3
 -8 2 0 249.48 23.3
 8 2 0 264.87 22.2
 -8 2 0 268.27 20.4
 -8 -2 0 276.37 24.3
 -8 -2 0 274.77 21.5
 -6 2 -2 31.1 7.6
 6 2 2 30.2 6.3
 -6 2 -2 33.7 7
 -6 -2 -2 34.4 8.9
 -6 -2 -2 36.5 9.6
 6 -2 2 38.4 6.8
 -4 2 -4 251.97 20.9
 4 2 4 224.48 17.9
 -4 2 -4 232.98 18.3
 4 -2 4 210.08 17.9
 -4 -2 -4 251.07 18
 -4 -2 -4 246.08 22.5
 2 2 6 74.19 8.5
 -2 2 -6 62.09 7.1
 2 2 6 91.79 16
 -2 2 -6 50.49 10.2
 2 -2 6 64.19 9.8
 -2 -2 -6 84.69 11.7
 -2 -2 -6 82.89 9
 0 2 8 102.39 18.9
 0 2 -8 59.09 11.6
 0 2 8 71.89 8.4
 0 2 -8 73.39 6.2
 0 -2 -8 81.29 16.9
 0 -2 8 84.99 7.9
 0 -2 8 77.59 11.2
 0 -2 -8 76.79 13
 -2 2 10 9.8 6.1
 2 2 -10 0.6 4.2
 -2 2 10 7.7 3.8
 2 2 -10 7.6 2.3
 2 -2 -10 10.1 5.2
 -2 -2 10 11.3 6
 2 -2 -10 11.7 5
 -2 -2 10 7.8 2.6
 -4 2 12 168.28 19.4
 -4 2 12 168.98 15.1
 4 2 -12 151.28 18.8
 4 -2 -12 175.78 17.2
 4 -2 -12 163.08 16.3
 -4 -2 12 138.69 10.8
 -4 -2 12 188.48 18.6
 -6 2 14 0.3 4.9
 -6 2 14 4.5 4.4
 6 2 -14 11.7 7.5
 6 -2 -14 -0.9 4.3
 -6 -2 14 3.3 2.2
 -6 -2 14 4.4 5.1
 -8 2 16 -4.9 5.9
 8 2 -16 3.1 5.9
 -8 2 16 0.6 6.2
 -8 -2 16 5.8 2.6
 -8 -2 16 -3.1 4
 8 -2 -16 7.2 4.7
 -10 2 18 202.68 19.6
 10 2 -18 183.68 23.9
 -10 2 18 148.29 19.9
 -10 -2 18 193.28 21.1
 -10 -2 18 144.59 16.2
 10 -2 -18 179.28 17.7
 -12 2 20 106.59 16.4
 -12 -2 20 131.09 17.9
 -12 -2 20 119.19 12
 12 -2 -20 124.49 15.9
 -14 2 22 7.2 7.3
 -14 -2 22 -0.6 6.2
 -14 -2 22 3.4 6.7
 14 -2 -22 29.6 10
 -21 -3 13 -2.3 7.1
 -21 -3 13 -14.7 6.6
 -19 -3 11 12.6 8.4
 -19 -3 11 21 7.8
 -17 -3 9 8.5 6.8
 -17 -3 9 7.8 7.6
 -15 -3 7 -1.8 4.9
 -13 -3 5 90.29 13.1
 11 3 -3 157.88 18.1
 -11 -3 3 155.68 16.3
 -9 3 1 56.59 10.3
 9 3 -1 52.39 10.2
 -9 -3 1 30 7.3
 9 -3 -1 48.1 6.6
 7 3 1 225.68 19.9
 -7 3 -1 253.27 22.6
 7 -3 1 263.77 19.2
 -7 -3 -1 263.17 19.9
 -7 -3 -1 228.78 23.8
 -5 3 -3 117.09 13.3
 -5 3 -3 126.69 15.6
 5 3 3 127.39 12.6
 -5 -3 -3 136.39 12.7
 -5 -3 -3 136.99 17.2
 5 -3 3 124.79 13
 -3 3 -5 16.5 7.3
 -3 3 -5 13.7 4.5
 3 3 5 17.6 4.7
 -3 -3 -5 16.5 6.8
 -3 -3 -5 19.7 5.6
 -1 3 -7 912.41 62.69
 1 3 7 893.91 53.99
 -1 3 -7 909.01 50.99
 1 -3 7 842.62 57.89
 -1 -3 -7 945.11 55.69
 -1 -3 -7 801.12 59.69
 -1 3 9 46.8 7.4
 1 3 -9 40.3 11.4
 1 -3 -9 57.59 10.5
 1 -3 -9 47.3 11
 -1 -3 9 52.09 10.9
 -3 3 11 172.48 15.8
 -3 3 11 135.69 19
 3 3 -11 188.38 22.2
 3 -3 -11 180.18 18.7
 -3 -3 11 186.68 19.8
 3 -3 -11 169.08 18
 -5 3 13 6 6.1
 5 3 -13 15.7 7.5
 -5 3 13 3.6 4.9
 -5 -3 13 7.7 6.8
 5 -3 -13 5 6.7
 5 -3 -13 26.8 8.8
 -7 3 15 36.8 8.6
 7 3 -15 23.4 10.3
 -7 3 15 23.5 9.5
 7 -3 -15 29.4 7.4
 -7 -3 15 57.29 13
 9 3 -17 84.89 19.2
 -9 3 17 56.39 13.9
 -9 -3 17 45.2 12.9
 9 -3 -17 72.59 11.1
 -11 3 19 17.9 9.8
 11 -3 -19 8.3 6.9
 -11 -3 19 31.9 4.6
 -11 -3 19 38 14.7
 -11 -3 19 25.6 5.9
 -13 -3 21 7.9 5.7
 13 -3 -21 13.5 8.3
 -13 -3 21 -21.5 10.9
 -13 -3 21 27.9 10
 15 -3 -23 15 11.6
 -15 -3 23 39.7 17.2
 -15 -3 23 0.1 7.9
 -15 -3 23 8.2 9.6
 -20 -4 12 -8.5 16
 -20 -4 12 8.1 7.1
 -18 -4 10 103.99 20.6
 -18 -4 10 104.79 22.3
 -16 -4 8 -5.7 6.1
 -16 -4 8 -6.4 4.3
 -14 -4 6 44.2 10.4
 12 4 -4 54.79 12.2
 -12 -4 4 55.79 10.8
 12 -4 -4 48.5 6.6
 10 4 -2 38.6 9.8
 10 -4 -2 42.7 6.8
 -10 -4 2 28 7.4
 8 4 0 1.3 4.1
 8 -4 0 2.1 3.7
 -8 -4 0 2.5 3.8
 -6 4 -2 598.24 46
 6 -4 2 537.35 43.3
 -6 -4 -2 603.84 38.8
 -4 4 -4 348.47 31.6
 4 4 4 310.47 23.8
 4 -4 4 321.77 26.8
 -4 -4 -4 296.57 30.2
 -4 -4 -4 340.67 24.7
 2 4 6 22.9 5.8
 -2 4 -6 15.8 4.5
 -2 4 -6 5.2 6.4
 -2 -4 -6 28.4 6.9
 2 -4 6 10 6.2
 -2 -4 -6 12.1 7.5
 0 4 -8 13.4 7.1
 0 4 8 1.8 3.8
 0 -4 8 4.1 4.9
 0 -4 -8 -1.7 5.7
 0 -4 -8 6.5 4.8
 2 4 -10 -3.7 5.3
 -2 4 10 4.2 4
 2 -4 -10 0.5 5.1
 2 -4 -10 -1 5.4
 -2 -4 10 0.7 4.8
 4 4 -12 190.98 25.3
 -4 4 12 200.58 18
 4 -4 -12 173.98 19.9
 -4 -4 12 173.98 21.6
 4 -4 -12 171.98 20.7
 6 4 -14 78.09 17.9
 -6 4 14 68.19 12.7
 6 -4 -14 67.69 12.5
 -6 -4 14 78.89 15.6
 8 -4 -16 317.97 26.4
 -8 -4 16 338.07 35.5
 -10 -4 18 12.6 8.7
 10 -4 -18 20.5 7.3
 -12 -4 20 68.89 17.6
 12 -4 -20 81.29 13.5
 14 -4 -22 11.9 9.6
 -14 -4 22 -3.8 8.1
 -19 -5 11 -4.7 6.8
 -19 -5 11 6.6 9.4
 -17 -5 9 36.5 13.3
 -17 -5 9 15.5 9.4
 -15 -5 7 -6.3 4.9
 13 5 -5 69.59 15.9
 -13 -5 5 96.29 12.7
 11 5 -3 116.19 16.4
 11 -5 -3 96.99 11.1
 -11 -5 3 84.19 12.3
 9 5 -1 63.89 12
 -9 -5 1 67.89 11.3
 9 -5 -1 55.29 10.1
 7 5 1 213.78 20.1
 7 -5 1 227.78 20.9
 -7 -5 -1 223.48 19.9
 5 5 3 163.58 15.9
 -5 -5 -3 150.98 16.3
 5 -5 3 150.78 17.7
 3 5 5 32.1 7.4
 -3 5 -5 16.6 5.2
 3 -5 5 24.6 8.4
 -3 -5 -5 39.4 11.1
 -3 -5 -5 20.2 7.3
 -1 5 -7 261.27 31.9
 -1 5 -7 283.97 18.8
 1 5 7 295.77 22.9
 -1 5 -7 293.07 19.8
 -1 -5 -7 306.07 25.7
 -1 -5 -7 263.87 29.1
 1 -5 7 260.47 26.9
 -1 5 9 37.4 8.5
 1 5 -9 50.79 14.6
 -1 -5 9 33.9 11.2
 1 -5 -9 50.99 12.8
 1 -5 -9 26.9 11.3
 -3 5 11 17.8 6.7
 3 5 -11 15.7 10.8
 3 -5 -11 27.8 10.9
 -3 -5 11 14.4 8.2
 3 -5 -11 20.9 9.4
 5 -5 -13 126.39 16.9
 -5 -5 13 110.79 18.7
 5 -5 -13 129.99 23.5
 -7 -5 15 6.4 7
 7 -5 -15 -2.2 8
 -9 -5 17 24.9 10.5
 -11 -5 19 5.3 8.8
 11 -5 -19 13.5 9.9
 -13 -5 21 -9.6 9.3
 13 -5 -21 2.1 10.4
 -18 -6 10 3.4 7.3
 -18 -6 10 -0.5 12.2
 -16 -6 8 5 9.5
 -16 -6 8 -6.2 6
 14 6 -6 39.5 12.5
 14 -6 -6 13.9 5
 -14 -6 6 23.5 8
 12 6 -4 -10.8 8.3
 12 -6 -4 -8.4 7.6
 -12 -6 4 -4 4.7
 10 6 -2 243.28 24.1
 10 -6 -2 216.88 20.9
 -10 -6 2 209.28 20.7
 -8 6 0 115.19 17
 8 6 0 50.89 14.3
 8 -6 0 98.69 14
 -8 -6 0 89.29 12.8
 -6 6 -2 27.5 8.7
 6 6 2 28.3 9.4
 6 -6 2 15.7 8.3
 -6 -6 -2 21.6 7.8
 -4 6 -4 2.2 4.6
 4 6 4 0.9 5.3
 4 -6 4 -0.8 5.6
 -4 -6 -4 -0.5 5.4
 2 6 6 1.6 5.3
 -2 6 -6 -2.4 2.7
 -2 -6 -6 -15.1 6.6
 -2 -6 -6 1.5 5.2
 2 -6 6 -1.6 4.8
 0 6 8 58.79 11.3
 0 -6 -8 58.99 14.6
 0 -6 -8 31.1 10.6
 0 -6 8 29.3 10.6
 2 -6 -10 35.9 11.9
 2 -6 -10 35.2 15.3
 4 -6 -12 297.17 34.4
 4 -6 -12 375.26 34.3
 -4 -6 12 410.06 38.5
 -6 -6 14 18.9 9.8
 6 -6 -14 8 9.4
 8 -6 -16 10.7 10
 -8 -6 16 9.5 8.8
 10 -6 -18 3.4 9.4
 -10 -6 18 11.6 10.7
 15 -7 -7 3.4 6.8
 -15 -7 7 10.8 14.1
 -15 -7 7 16.3 8.7
 15 -7 -7 2.4 4.8
 13 -7 -5 13 6.8
 -13 -7 5 52.99 10.6
 11 7 -3 18.9 9.7
 11 -7 -3 11.2 6.3
 -11 -7 3 -0.2 4.7
 9 7 -1 43.6 11.8
 -9 7 1 51.49 28
 9 -7 -1 49.7 12.2
 -9 -7 1 57.39 12.3
 7 7 1 186.68 20.9
 -7 7 -1 230.58 26.1
 7 -7 1 191.38 23.2
 -7 -7 -1 180.88 21.3
 -5 7 -3 12 7.1
 5 7 3 23.6 12
 -5 -7 -3 8.9 8.3
 5 -7 3 23.3 8.9
 -3 7 -5 132.19 13.2
 -3 -7 -5 132.29 18.7
 3 -7 5 129.39 19.8
 -1 7 -7 41.6 6.1
 -1 -7 -7 44.4 11.8
 1 -7 7 38.8 13.3
 1 -7 -9 0.8 8.1
 -1 -7 9 3 8.1
 -3 -7 11 34 13
 3 -7 -11 19 9.1
 -5 -7 13 43.7 13.7
 -7 -7 15 15.1 10.4
 -9 -7 17 16.4 23.9
 -12 -8 4 8.5 7.4
 12 -8 -4 -10.8 7.6
 10 -8 -2 -1 7.6
 -10 -8 2 4.8 7
 8 -8 0 4.3 9.1
 -8 -8 0 5.8 8.1
 -6 8 -2 2.2 7.9
 6 -8 2 1.4 6.8
 -6 -8 -2 -3.9 6.2
 -4 8 -4 -1.6 6.3
 -4 -8 -4 10.9 10.1
 4 -8 4 18.3 8
 -2 8 -6 22.6 5.8
 -2 -8 -6 33.2 11.8
 2 -8 6 29.4 12.3
 0 8 -8 3.5 3.4
 0 -8 -8 9.1 8.2
 0 -8 8 2.1 8.1
 2 -8 -10 49.8 15.8
 -2 -8 10 35.6 13.4
 -4 -8 12 4.5 9.8
 -6 -8 14 -7.7 8.7
 9 -9 -1 10.9 11.1
 -9 -9 1 17.7 10.2
 -7 -9 -1 24.8 12.3
 7 -9 1 45.2 15.3
 -5 9 -3 -13.3 9.1
 -5 -9 -3 -8.2 8
 5 -9 3 20.9 11.8
 -3 9 -5 0 6.7
 -3 -9 -5 16.7 11.7
 3 -9 5 -0.7 8.7
 -1 9 -7 10.6 5.8
 -1 -9 -7 -0.8 10.6
 1 -9 7 16.1 10.8
 -1 -9 9 50.89 40.9
 -22 0 13 0.2 6.7
 -20 0 11 -13.5 5.6
 -18 0 9 7 5.7
 -16 0 7 -0.4 2.7
 -16 0 7 -4.9 3.8
 -16 0 7 -2.5 3.2
 -14 0 5 2.7 2.9
 -14 0 5 -5.9 4.2
 -12 0 3 -4.6 4.1
 -12 0 3 -0.3 3
 -10 0 1 5.3 4.7
 -10 0 1 -3.3 2.3
 -8 0 -1 5.2 4
 8 0 1 -3.6 3.2
 -8 0 -1 2 3.9
 8 0 1 5.6 4.3
 6 0 3 -2.4 3.4
 -6 0 -3 0.7 3.3
 -6 0 -3 -0.1 4.2
 6 0 3 0.7 4.1
 -4 0 -5 0.6 2.9
 4 0 5 -1.2 3.2
 -4 0 -5 -1.2 3.6
 4 0 5 2.8 5.1
 -2 0 -7 3.3 4.2
 2 0 7 0.7 5.7
 -2 0 -7 2.4 2.8
 2 0 7 -0.4 2.8
 0 0 -9 4.5 3
 0 0 -9 -1 3.2
 0 0 9 4.7 10.2
 0 0 9 0 2.8
 -2 0 11 -0.8 4.4
 2 0 -11 -0.1 2.6
 -2 0 11 2.6 2.5
 2 0 -11 1.5 3.4
 -4 0 13 -5.9 4.2
 4 0 -13 2.9 3.8
 -4 0 13 -1.2 2.3
 -6 0 15 -0.5 2.8
 -6 0 15 -1 5.3
 6 0 -15 1.5 5.3
 8 0 -17 6.3 5
 -8 0 17 3 6.4
 -8 0 17 -6.2 3.7
 10 0 -19 -14.7 6.7
 -10 0 19 3.4 7
 -10 0 19 10.9 5.8
 12 0 -21 13.6 7.4
 -12 0 21 17.4 6.2
 -12 0 21 13.5 6.8
 -14 0 23 0.3 7.3
 -21 1 12 48.8 15.3
 -21 -1 12 38.5 6.8
 -21 -1 12 35.1 10.8
 -19 1 10 21.8 9.5
 -19 -1 10 18.6 6.9
 -19 -1 10 19.2 8.3
 -19 -1 10 27.9 9.9
 -17 1 8 204.48 26.6
 -17 -1 8 233.58 25
 -17 -1 8 179.38 20.2
 -15 1 6 497.05 41.1
 -15 -1 6 433.06 38.3
 -13 1 4 85.79 7.8
 -13 1 4 125.89 17.2
 -13 -1 4 94.69 14.9
 -13 -1 4 109.69 22.7
 -11 1 2 1140.99 61.19
 -11 1 2 949.8 68.49
 -11 -1 2 957.5 66.89
 -11 -1 2 1075.79 68.39
 -9 1 0 117.09 15.7
 9 1 0 133.09 15.6
 -9 1 0 176.88 13.1
 -9 -1 0 131.79 15.8
 9 -1 0 145.79 13.3
 -9 -1 0 147.69 15.2
 7 1 2 26.9 7
 -7 1 -2 25.1 5.7
 7 1 2 28.9 8.9
 -7 1 -2 17.7 6.4
 -7 -1 -2 29.2 13.1
 -7 -1 -2 22.4 7.1
 7 -1 2 27.4 7.1
 -5 1 -4 256.47 20.2
 5 1 4 280.37 24
 -5 1 -4 279.57 20.1
 5 1 4 221.28 19.6
 -5 -1 -4 221.88 21.2
 5 -1 4 277.07 21.2
 -5 -1 -4 245.88 19
 5 -1 4 259.77 21.3
 3 1 6 269.87 23.8
 -3 1 -6 256.87 17.6
 3 1 6 219.78 18.6
 -3 1 -6 253.77 21.1
 -3 -1 -6 232.58 21.1
 -3 -1 -6 245.08 17.9
 3 -1 6 250.47 19.2
 3 -1 6 219.08 20.1
 -1 1 -8 1092.79 61.79
 1 1 8 1058.39 63.79
 1 1 8 1017.5 70.29
 -1 1 -8 1085.59 67.79
 1 -1 8 1198.88 63.89
 -1 -1 -8 956.5 66.69
 -1 -1 -8 1072.69 63.39
 1 -1 8 1119.69 71.09
 1 1 -10 176.28 17.4
 1 1 -10 161.28 12.7
 -1 1 10 160.88 13.7
 -1 1 10 205.08 20.3
 1 -1 -10 143.69 16
 -1 -1 10 178.18 17.5
 1 -1 -10 173.88 14.8
 -1 -1 10 181.58 13.1
 -3 1 12 650.03 39.4
 -3 1 12 518.45 43.9
 3 1 -12 600.24 44
 3 1 -12 632.54 38.7
 -3 -1 12 706.53 37.9
 -3 -1 12 627.54 43.7
 3 -1 -12 623.84 41.3
 3 -1 -12 568.84 41.2
 -5 1 14 68.49 8.7
 -5 1 14 56.59 12.6
 5 1 -14 52.99 11.7
 -5 -1 14 62.99 12.3
 5 -1 -14 61.29 11.5
 -5 -1 14 82.19 7.8
 5 -1 -14 66.79 9.8
 -7 1 16 198.98 17.9
 -7 1 16 170.38 20.7
 7 1 -16 165.18 21.4
 7 -1 -16 197.38 19
 -7 -1 16 215.28 15.5
 -7 -1 16 182.28 20.5
 -9 1 18 4.8 7.1
 -9 1 18 2.8 6.1
 9 1 -18 5.2 9.5
 9 -1 -18 6.7 6.6
 -9 -1 18 10.5 7.6
 -9 -1 18 14.3 5.7
 -11 1 20 77.69 12.5
 11 1 -20 122.79 18
 -11 1 20 77.39 15
 -11 -1 20 81.29 12
 11 -1 -20 71.99 16.9
 -11 -1 20 85.19 16.4
 -13 1 22 22.1 9.2
 -13 -1 22 3.5 7.2
 -13 -1 22 7.4 8.5
 13 -1 -22 0.5 9.5
 -15 1 24 20.3 8.4
 -15 -1 24 7.9 8.5
 -15 -1 24 9.7 9.5
 15 -1 -24 6 14.9
 -22 2 13 -1 21.5
 -22 -2 13 9.2 6.4
 -22 -2 13 -1.9 7.1
 -22 -2 13 4.5 9.6
 -20 2 11 -10.5 8.6
 -20 -2 11 -8.8 4.9
 -20 -2 11 10.1 7.6
 -20 -2 11 10.9 6.4
 -18 2 9 0.3 6
 -18 -2 9 1 6
 -18 -2 9 9.5 7
 -18 -2 9 3.3 5.3
 -16 -2 7 22.8 8.4
 -16 -2 7 11.3 6.9
 -14 2 5 50.49 14.3
 -14 -2 5 69.79 13.4
 -14 -2 5 55.39 12.2
 12 2 -3 16.2 8.6
 -12 2 3 13.8 4
 -12 2 3 14.8 7.6
 -12 -2 3 22.1 6.6
 -12 -2 3 18.7 6.9
 -10 2 1 2.3 5.1
 -10 2 1 2.3 3
 10 2 -1 -2.2 3.5
 -10 -2 1 1.3 3.6
 -10 -2 1 1.4 3.2
 -8 2 -1 6.3 3
 -8 2 -1 13.6 6.1
 8 2 1 -1.9 3.1
 -8 -2 -1 1 4.1
 -8 -2 -1 -3.6 3
 8 -2 1 4.9 4.2
 -6 2 -3 233.18 18.7
 6 2 3 172.48 16.6
 -6 2 -3 215.78 18.5
 -6 -2 -3 210.58 17
 6 -2 3 188.08 16.3
 -6 -2 -3 200.58 20.3
 4 2 5 38.1 7.6
 -4 2 -5 53.09 10
 -4 2 -5 55.99 7.9
 4 2 5 61.19 14.2
 4 -2 5 59.89 8.9
 -4 -2 -5 61.09 11.2
 -4 -2 -5 59.79 8.5
 -2 2 -7 89.29 12.5
 2 2 7 84.29 9.7
 2 2 7 116.29 16.2
 -2 2 -7 114.89 9
 2 -2 7 95.59 12.4
 -2 -2 -7 63.39 11.1
 -2 -2 -7 99.79 10.5
 2 -2 7 97.19 10.1
 0 2 -9 549.25 32.2
 0 2 9 600.34 43.4
 0 2 9 537.05 35.3
 0 2 -9 548.25 41.1
 0 -2 -9 549.54 36.3
 0 -2 9 501.05 38.2
 0 -2 -9 494.05 39.1
 0 -2 9 615.44 34.6
 2 2 -11 158.58 11.5
 -2 2 11 157.18 19.5
 -2 2 11 160.38 14
 2 2 -11 156.48 18.6
 -2 -2 11 118.59 15.4
 -2 -2 11 196.18 12.2
 2 -2 -11 136.89 16.2
 2 -2 -11 162.58 15.6
 -4 2 13 143.19 14
 4 2 -13 163.58 19.7
 -4 2 13 156.58 19.5
 4 -2 -13 149.59 15.5
 -4 -2 13 142.49 16.8
 4 -2 -13 158.58 17.2
 -4 -2 13 123.39 10.2
 -6 2 15 22.5 7
 -6 2 15 23.6 9.3
 6 2 -15 37.4 10.3
 -6 -2 15 13.6 7
 6 -2 -15 23.1 7.1
 -6 -2 15 12.9 3.4
 -8 2 17 36.9 9.5
 -8 2 17 23.3 9.8
 8 2 -17 23.7 10.1
 -8 -2 17 19.9 7.9
 8 -2 -17 8.5 6.2
 -8 -2 17 23.4 4.4
 -10 2 19 -1.3 7.2
 -10 2 19 4 16.3
 -10 -2 19 4.1 3.6
 10 -2 -19 17.1 6.4
 -10 -2 19 9.3 7.5
 -12 2 21 -10.6 7.4
 -12 -2 21 14.1 8
 -12 -2 21 14.7 4.6
 -14 2 23 27.8 10.5
 -14 -2 23 8 8.2
 -14 -2 23 -1.5 6
 14 -2 -23 -6.7 9.2
 -21 3 12 20.2 20.7
 -21 -3 12 -7.2 6.6
 -21 -3 12 -3 6.5
 -21 -3 12 3.1 10.3
 -19 -3 10 14.2 9.8
 -19 -3 10 25 13.5
 -19 -3 10 22.7 9.4
 -17 -3 8 24.3 9.7
 -17 -3 8 25 9
 -15 -3 6 19.5 7.5
 13 3 -4 141.09 18.8
 -13 -3 4 128.79 15.9
 11 3 -2 12.1 6.8
 -11 3 2 -2.1 3
 11 -3 -2 -1.8 3.2
 -11 -3 2 6.3 4.9
 -11 -3 2 12.2 6.4
 9 3 0 132.99 15.9
 -9 3 0 139.19 15.4
 -9 -3 0 154.78 15
 -9 -3 0 138.59 18.2
 7 3 2 10.8 4.8
 -7 3 -2 9.6 5.5
 7 -3 2 8.9 4.4
 -7 -3 -2 11.2 7.1
 -7 -3 -2 16.3 5.7
 -5 3 -4 50.09 8.8
 5 3 4 37.5 7.6
 -5 3 -4 36.4 9.5
 5 -3 4 42 9.4
 -5 -3 -4 44.9 11
 -5 -3 -4 48.9 8.5
 -3 3 -6 468.25 38.4
 -3 3 -6 472.65 30.8
 3 3 6 448.26 31.6
 -3 -3 -6 485.45 38.7
 3 -3 6 487.55 34.9
 -3 -3 -6 501.35 32.6
 1 3 8 68.79 9.2
 -1 3 -8 88.99 14.6
 -1 3 -8 91.19 7.1
 -1 -3 -8 72.69 12.3
 -1 -3 -8 91.89 11.1
 1 -3 8 77.69 11.9
 1 3 -10 116.49 17.3
 -1 3 10 115.89 11.9
 -1 3 10 112.89 16.9
 -1 -3 10 92.99 13.8
 1 -3 -10 104.59 13.1
 1 -3 -10 82.89 13.5
 3 3 -12 38.2 11.8
 -3 3 12 39.9 12.3
 -3 3 12 35.9 8
 3 -3 -12 51.39 11.2
 -3 -3 12 44.9 11.3
 3 -3 -12 43.4 10.8
 5 3 -14 71.39 19.9
 -5 3 14 76.19 16.4
 -5 3 14 61.69 21.8
 5 -3 -14 70.19 13
 -5 -3 14 81.29 15.3
 5 -3 -14 63.09 13.3
 7 3 -16 70.69 16.6
 -7 3 16 89.89 13.9
 -7 3 16 101.19 18.5
 7 -3 -16 91.49 12.9
 -7 -3 16 104.69 16.7
 -9 3 18 -1.3 7.2
 9 -3 -18 0.8 5.8
 -9 -3 18 14.3 7.2
 -11 3 20 142.29 19.2
 -11 -3 20 113.19 9.4
 11 -3 -20 109.19 15.9
 -11 -3 20 135.29 19.3
 -13 -3 22 48.1 14.3
 -13 -3 22 64.99 10.1
 -13 -3 22 44.9 8.5
 13 -3 -22 49.8 12
 -20 -4 11 -5.5 17.8
 -20 -4 11 -0.6 7.1
 -18 -4 9 4.1 6.2
 -18 -4 9 14.8 7.5
 -16 -4 7 8 5.4
 14 4 -5 -6.3 7.2
 -14 -4 5 -5.7 3.8
 12 4 -3 52.39 11.8
 -12 -4 3 37.7 9.3
 10 4 -1 364.66 30.5
 -10 -4 1 390.96 29
 -8 4 -1 1.3 5.5
 8 4 1 -4.4 4.2
 -8 -4 -1 14.3 7.4
 8 -4 1 -1.7 3.2
 -8 -4 -1 1.4 4.1
 6 4 3 320.47 26.6
 -6 4 -3 412.46 34
 -6 -4 -3 360.06 33.6
 6 -4 3 357.06 27.6
 -6 -4 -3 356.46 26.6
 4 4 5 166.38 15.7
 -4 4 -5 158.08 20.5
 -4 4 -5 176.68 15.9
 -4 -4 -5 175.58 16.4
 -4 -4 -5 170.48 21.7
 4 -4 5 190.58 18.7
 -2 4 -7 52.59 6.3
 -2 4 -7 59.29 14.8
 2 4 7 65.49 9.2
 -2 -4 -7 62.89 13.6
 -2 -4 -7 43.7 9
 2 -4 7 37.1 9.4
 0 4 9 194.58 17.7
 0 4 -9 216.48 25.5
 0 -4 -9 215.38 23.1
 0 -4 9 194.28 21.5
 0 -4 -9 203.98 19.9
 2 4 -11 54.29 31.3
 -2 4 11 92.69 22
 2 -4 -11 113.09 15.5
 2 -4 -11 94.99 14.5
 -2 -4 11 73.69 15
 4 4 -13 20.9 10.8
 -4 4 13 32.6 8.3
 4 -4 -13 19.9 9
 4 -4 -13 26 9.9
 -4 -4 13 22.6 10
 6 -4 -15 86.99 14.7
 -6 -4 15 77.39 17
 -8 -4 17 3.6 6.3
 8 -4 -17 -9.6 5.9
 10 -4 -19 1.5 8.5
 -10 -4 19 -0.6 7.9
 12 -4 -21 63.89 12.4
 -12 -4 21 57.49 14.5
 -19 -5 10 6.6 8.4
 -19 -5 10 -13.1 6
 -17 -5 8 6.3 6.6
 -17 -5 8 15.3 9.9
 15 5 -6 48.5 15.9
 -15 -5 6 42.3 9.7
 13 5 -4 19.1 10.3
 -13 -5 4 -2.6 5.6
 13 -5 -4 8 4.5
 11 5 -2 28 10.8
 11 -5 -2 26.6 7
 -11 -5 2 22.3 7.2
 9 5 0 6.5 6.5
 -9 -5 0 -6.5 3.9
 7 5 2 15.8 6.7
 -7 -5 -2 38.3 8.6
 7 -5 2 16 7.2
 -5 5 -4 167.98 22.7
 5 5 4 134.29 15.8
 -5 -5 -4 158.38 16.9
 5 -5 4 143.29 17.7
 -5 -5 -4 178.78 22.5
 3 5 6 9.4 5.7
 -3 5 -6 4.3 6.5
 -3 5 -6 5.3 4.5
 -3 -5 -6 9.4 6.3
 3 -5 6 15 7.2
 -3 -5 -6 5.8 8.3
 -1 5 -8 160.68 12.4
 -1 5 -8 211.68 34.5
 -1 5 -8 178.88 12.7
 1 5 8 159.68 16.4
 1 -5 8 159.48 19.8
 -1 -5 -8 176.98 43
 -1 -5 -8 187.88 19.9
 1 5 -10 35.4 12.6
 -1 5 10 39.2 8.3
 1 -5 -10 44.6 23.2
 -1 -5 10 36.3 11.1
 1 -5 -10 44.4 11.1
 -3 -5 12 -1.5 5.2
 3 -5 -12 7.4 9.2
 3 -5 -12 4.9 8
 5 -5 -14 22.7 10.3
 -5 -5 14 16.3 9.6
 5 -5 -14 24.8 11.1
 -7 -5 16 100.89 20.5
 7 -5 -16 153.68 17.9
 9 -5 -18 23 8.8
 -9 -5 18 17.6 10.9
 11 -5 -20 13.9 8.3
 -11 -5 20 9.7 9.6
 -18 -6 9 -19.3 9.2
 -18 -6 9 10.7 7.2
 -16 -6 7 6 9.2
 -16 -6 7 7.3 7.3
 -14 -6 5 0.5 5.9
 14 -6 -5 7.8 4.3
 12 6 -3 65.99 13.6
 12 -6 -3 42.5 8.7
 -12 -6 3 27.9 8.9
 10 6 -1 20 10.6
 -10 -6 1 24 8.2
 10 -6 -1 44.6 9.5
 8 6 1 0 6.8
 -8 -6 -1 0.7 5.3
 8 -6 1 -1.2 4.7
 6 6 3 7.6 6.4
 -6 6 -3 38 9.9
 -6 -6 -3 14.2 7.9
 6 -6 3 29.1 9.5
 4 6 5 327.07 26
 -4 6 -5 301.27 24.1
 4 -6 5 291.47 28.9
 -4 -6 -5 324.07 28.3
 2 6 7 0.5 4.7
 -2 6 -7 11.9 4.4
 -2 6 -7 -4.8 2.9
 2 -6 7 2.9 6.2
 -2 -6 -7 2.9 6
 -2 -6 -7 -7.9 7.8
 0 -6 -9 78.29 17.3
 0 -6 -9 103.29 19.7
 0 -6 9 96.49 16.1
 -2 -6 11 23.5 9.7
 2 -6 -11 20.9 11
 2 -6 -11 9.9 9.4
 4 -6 -13 211.08 25.5
 -4 -6 13 191.58 24.9
 4 -6 -13 159.28 24.8
 -6 -6 15 56.69 15.5
 6 -6 -15 47.2 27.1
 -8 -6 17 142.49 23.5
 -10 -6 19 -8.9 9.7
 15 -7 -6 11.7 5.9
 -15 -7 6 6.3 7.3
 -13 -7 4 -5.3 6.2
 11 -7 -2 0.2 5.2
 -11 -7 2 -4.6 5.6
 -9 7 0 -10.8 10.3
 -9 -7 0 -3.5 5.1
 9 -7 0 -4.1 5.3
 -7 7 -2 -30 13.1
 -7 -7 -2 14.5 7.2
 7 -7 2 -0.9 7.1
 -5 7 -4 8.6 6.4
 5 -7 4 12.5 7.8
 -5 -7 -4 3.2 13.1
 -3 7 -6 -4.8 4.2
 -3 -7 -6 -7.3 6.4
 3 -7 6 6.2 8.4
 -1 7 -8 2.9 2.9
 -1 7 -8 3.4 4.3
 1 -7 8 14.6 9
 -1 -7 -8 -5.6 5.3
 -1 -7 10 13.3 8.4
 1 -7 -10 -6.2 7.5
 -3 -7 12 27.2 11
 3 -7 -12 3.4 9.3
 -5 -7 14 -1 6.8
 -7 -7 16 -6.9 9
 12 -8 -3 19.9 9.8
 -12 -8 3 39.6 11.2
 -10 -8 1 -5.5 7.9
 10 -8 -1 20.6 8.1
 -8 -8 -1 -2.7 6.9
 8 -8 1 -3.6 7.2
 -6 8 -3 124.09 17.9
 6 -8 3 160.08 21.2
 -6 -8 -3 99.79 19.7
 -4 8 -5 14.3 6.5
 -4 -8 -5 0.2 9
 4 -8 5 18.3 10
 -2 8 -7 15 5.5
 -2 -8 -7 3.2 10.2
 2 -8 7 0.8 8.2
 0 -8 -9 25 12.2
 0 -8 9 17.1 11.2
 2 -8 -11 26.4 12.6
 -2 -8 11 34.8 13.1
 -4 -8 13 3.4 10.9
 -6 -8 15 23 12.2
 -7 -9 -2 -9.9 8.8
 7 -9 2 -4.6 8.4
 -5 9 -4 -5.8 9.7
 -5 -9 -4 19.1 10.3
 5 -9 4 7 9.4
 -3 9 -6 16.1 7.2
 3 -9 6 36.2 12.3
 -3 -9 -6 10.4 10.4
 -1 9 -8 4.5 7.4
 -1 9 -8 9.1 9.3
 1 -9 8 -7.6 10.3
 -1 -9 -8 -14.9 11.2
 -1 -9 10 35.7 14.4
 -22 0 12 128.79 24.2
 -20 0 10 67.29 16.8
 -18 0 8 29.2 12.1
 -18 0 8 35.4 6.9
 -16 0 6 39.1 6
 -16 0 6 10 8.9
 -14 0 4 90.59 17.1
 -14 0 4 120.29 11.4
 -12 0 2 11.1 4.3
 -12 0 2 -1.5 3.8
 -10 0 0 145.69 18
 -10 0 0 226.18 17
 8 0 2 152.78 16.9
 -8 0 -2 157.78 15
 8 0 2 179.78 16.7
 -8 0 -2 148.69 15.7
 6 0 4 17.1 7
 -6 0 -4 28.1 7.7
 6 0 4 21.6 6
 -6 0 -4 27.9 6.8
 4 0 6 25 6.8
 4 0 6 19.2 7.8
 -4 0 -6 19.3 6.4
 -4 0 -6 26.3 5.8
 -2 0 -8 4.4 4.5
 -2 0 -8 2.5 3.1
 2 0 8 6.3 3.2
 2 0 8 2.7 6.1
 0 0 10 110.69 14.9
 0 0 10 116.39 10.8
 0 0 -10 113.39 10.3
 0 0 -10 90.69 12.1
 -2 0 12 236.38 23.1
 2 0 -12 241.18 21.5
 2 0 -12 253.87 19
 -2 0 12 252.47 18.6
 -4 0 14 145.39 18.4
 4 0 -14 138.29 16.4
 -4 0 14 162.88 13.3
 -6 0 16 1.9 6.2
 -6 0 16 11 4.7
 6 0 -16 12.9 6.5
 -8 0 18 472.45 30.4
 8 0 -18 407.36 38
 -8 0 18 381.96 35
 10 0 -20 125.69 18.8
 -10 0 20 89.29 12.8
 -10 0 20 85.09 16
 -12 0 22 -2.5 6.8
 12 0 -22 -27.4 18.8
 -12 0 22 -13.9 6.3
 -14 0 24 82.69 15.3
 -21 1 11 6.9 8.9
 -21 -1 11 17.3 6
 -21 -1 11 30.5 6.4
 -21 -1 11 12.4 9.1
 -19 1 9 32.2 13.1
 -19 -1 9 46.3 13.8
 -19 -1 9 48.8 10.8
 -17 1 7 103.39 20.2
 -17 -1 7 103.49 19.8
 -17 -1 7 61.69 10
 -15 1 5 26.3 9.6
 -15 -1 5 22.5 6.7
 -15 -1 5 24.2 9.4
 -13 1 3 61.79 6.9
 -13 1 3 68.19 14.6
 -13 -1 3 67.79 13.2
 -13 -1 3 72.69 9.8
 -11 1 1 51.59 12.8
 -11 1 1 48.5 6.9
 11 1 -1 61.99 14
 -11 -1 1 56.59 11.8
 11 -1 -1 39.2 8.3
 -11 -1 1 60.49 10.3
 9 1 1 121.19 15.3
 -9 1 -1 140.19 15.7
 -9 1 -1 114.09 11.5
 -9 -1 -1 118.19 13.8
 9 -1 1 151.78 13.6
 -9 -1 -1 139.69 14.1
 7 1 3 62.89 9.9
 -7 1 -3 78.99 9.4
 7 1 3 76.29 13.9
 7 -1 3 71.69 10.8
 -7 -1 -3 79.89 10.3
 -7 -1 -3 70.99 10.4
 -5 1 -5 453.65 30
 -5 1 -5 463.65 31.8
 5 1 5 417.76 30.4
 5 1 5 446.96 38.4
 5 -1 5 454.85 32
 -5 -1 -5 398.76 32.2
 -3 1 -7 374.16 25
 3 1 7 397.06 32.3
 -3 1 -7 373.26 29.1
 3 1 7 366.56 26.4
 3 -1 7 423.26 27.7
 -3 -1 -7 369.66 29.3
 -3 -1 -7 384.96 26.3
 -1 1 -9 11.4 3.6
 -1 1 -9 7.5 4.8
 1 1 9 14.5 4.8
 1 1 9 15.2 7.9
 -1 -1 -9 6.5 5.3
 1 -1 9 14.2 4
 1 -1 9 17.2 7.1
 -1 -1 -9 17.5 5.7
 -1 1 11 675.03 40
 -1 1 11 647.24 46.7
 1 1 -11 617.64 44.5
 1 1 -11 628.84 38.4
 1 -1 -11 622.44 40.6
 -1 -1 11 580.34 43.7
 1 -1 -11 587.74 42.7
 -1 -1 11 666.13 38.8
 3 1 -13 41.8 7
 -3 1 13 33.3 6.5
 -3 1 13 35.1 10.7
 3 1 -13 32.7 9.2
 -3 -1 13 32.8 9.5
 3 -1 -13 47.6 8.9
 3 -1 -13 35 8
 -3 -1 13 40.6 6.1
 5 1 -15 72.89 13.9
 -5 1 15 61.09 9.1
 -5 1 15 56.49 13.2
 5 -1 -15 57.69 10.7
 -5 -1 15 58.79 8.8
 -5 -1 15 74.29 13.8
 5 -1 -15 63.29 11.7
 7 1 -17 18.6 23.3
 -7 1 17 1.7 4.8
 -7 1 17 0.8 5.4
 7 -1 -17 4.8 4.5
 -7 -1 17 5.2 4.1
 -7 -1 17 -4.5 4.9
 -9 1 19 134.79 16.2
 9 1 -19 114.09 18.1
 -9 1 19 93.89 17.2
 -9 -1 19 140.99 12.7
 9 -1 -19 55.39 26.3
 -9 -1 19 136.59 18.8
 -11 1 21 10 10
 -11 1 21 12.6 7.4
 -11 -1 21 -1.1 7.7
 -11 -1 21 10.9 5.8
 11 -1 -21 24.6 8.4
 -13 1 23 1 8.2
 -13 -1 23 14.9 8.5
 13 -1 -23 3.8 11.8
 -13 -1 23 -4.6 12.4
 -22 2 12 10.6 18.8
 -22 -2 12 34.1 12.4
 -22 -2 12 47.8 11.1
 -22 -2 12 39.4 9.8
 -20 2 10 1.8 7.2
 -20 -2 10 12.4 9
 -20 -2 10 4.3 6.1
 -20 -2 10 6.1 6.8
 -18 2 8 9.6 7.6
 -18 -2 8 11.5 7.3
 -18 -2 8 15.6 7.2
 -18 -2 8 15.9 7
 -16 2 6 174.58 51.29
 -16 -2 6 147.39 17.4
 -16 -2 6 147.99 19.8
 -14 2 4 51.69 13.2
 -14 -2 4 36.4 9
 -14 -2 4 43.7 10.6
 -12 2 2 32.1 6.4
 12 2 -2 49.4 12
 -12 2 2 41.5 11.5
 -12 -2 2 53.19 10.8
 -12 -2 2 44.6 10.2
 12 -2 -2 38.3 6.4
 -10 2 0 5.6 4
 10 2 0 3.1 4.9
 -10 2 0 6.2 5.2
 -10 -2 0 15.6 6.2
 -10 -2 0 10.3 5.5
 10 -2 0 12 5
 -8 2 -2 117.29 12.2
 8 2 2 101.69 12.9
 -8 2 -2 108.09 14.2
 -8 -2 -2 126.09 13
 -8 -2 -2 126.39 15.3
 -6 2 -4 2.1 3.7
 -6 2 -4 9.1 4.2
 6 2 4 0.1 3.5
 -6 -2 -4 6 3.9
 6 -2 4 10.7 5.1
 -6 -2 -4 7.7 4.8
 -4 2 -6 -1.1 2.4
 4 2 6 4.3 3.1
 -4 2 -6 1.6 3.4
 4 2 6 -0.5 5.2
 4 -2 6 2.4 4.6
 -4 -2 -6 1.6 3.5
 -4 -2 -6 1.1 3.2
 2 2 8 4 3.2
 -2 2 -8 2.3 2.4
 2 2 8 0.2 5.3
 -2 2 -8 2.2 4
 2 -2 8 -3 2.7
 -2 -2 -8 2.9 3.2
 -2 -2 -8 0.2 4.2
 2 -2 8 1.6 4.2
 0 2 -10 10.4 2.7
 0 2 -10 12.1 5.8
 0 2 10 15.4 8.1
 0 -2 10 14.5 6.4
 0 -2 -10 5.7 3.9
 0 -2 -10 10.9 6
 0 -2 10 10 3.6
 2 2 -12 54.39 6.2
 -2 2 12 65.29 8.7
 2 2 -12 46.6 12.2
 -2 2 12 71.59 15.7
 2 -2 -12 61.89 10.7
 -2 -2 12 40.9 6
 2 -2 -12 64.49 11.7
 -2 -2 12 48 10.8
 4 2 -14 13.5 8.4
 -4 2 14 24.7 6.3
 -4 2 14 17.6 9
 4 -2 -14 22.3 7.5
 4 -2 -14 30 8.7
 -4 -2 14 25 8.6
 -4 -2 14 16 3.5
 6 2 -16 225.28 25.4
 -6 2 16 179.68 23
 -6 2 16 240.78 19.8
 -6 -2 16 198.18 14.8
 -6 -2 16 222.78 23.1
 6 -2 -16 218.08 20
 -8 2 18 43.1 12.5
 -8 2 18 34.9 9.2
 8 2 -18 41.4 12.3
 8 -2 -18 23.1 8.1
 -8 -2 18 39 10.7
 -8 -2 18 28.8 5.4
 -10 2 20 67.49 14.5
 -10 -2 20 81.09 29.9
 10 -2 -20 34.4 9.1
 -10 -2 20 44.3 6.4
 -12 2 22 24.4 10.7
 -12 -2 22 49.9 13.5
 -12 -2 22 35.9 7.1
 12 -2 -22 22.7 10.9
 -14 2 24 79.59 15.7
 -14 -2 24 82.59 12.3
 -14 -2 24 79.79 17.7
 14 -2 -24 32.8 36
 -21 3 11 -7 14
 -21 -3 11 5.7 11
 -21 -3 11 1.8 7.5
 -21 -3 11 15 7.4
 -19 3 9 8.6 8.7
 -19 -3 9 -10.9 18.8
 -19 -3 9 16 7.7
 -19 -3 9 0.4 6.7
 -17 3 7 -6.7 5.5
 -17 -3 7 0.4 13.8
 -17 -3 7 -6.5 6.6
 -15 3 5 156.88 47.1
 -15 -3 5 156.98 19.6
 -15 -3 5 116.59 16.7
 13 3 -3 24.9 22.9
 -13 3 3 37.6 11.9
 -13 -3 3 26.4 9.3
 -13 -3 3 28.8 8.7
 13 -3 -3 34 6.2
 11 3 -1 270.67 25.9
 -11 3 1 290.97 23.5
 -11 3 1 244.48 25.9
 -11 -3 1 247.58 23.1
 -11 -3 1 337.97 28.8
 -9 3 -1 53.39 12
 9 3 1 71.69 12.6
 -9 3 -1 49.3 10.7
 -9 -3 -1 68.09 10.4
 9 -3 1 66.09 8.8
 -9 -3 -1 51.29 13.5
 -7 3 -3 185.08 19.3
 7 3 3 174.08 17
 -7 3 -3 194.48 18.4
 -7 -3 -3 190.18 21.6
 -7 -3 -3 211.58 17.4
 7 -3 3 170.28 16.1
 -5 3 -5 202.28 20.9
 5 3 5 194.98 17.1
 -5 3 -5 189.18 17
 -5 -3 -5 213.28 17.4
 -5 -3 -5 208.88 22.3
 5 -3 5 181.18 17.2
 3 3 7 537.65 37.4
 -3 3 -7 581.64 44.7
 -3 3 -7 569.94 35.8
 -3 -3 -7 595.14 44.3
 3 -3 7 542.25 40.1
 -3 -3 -7 617.84 38.5
 -1 3 -9 4.8 2.4
 1 3 9 11.9 4.7
 -1 3 -9 3.2 5.4
 1 -3 9 4.7 5.5
 -1 -3 -9 -1.8 5.2
 -1 -3 -9 2.7 4.1
 -1 3 11 115.89 21.1
 -1 3 11 89.09 11.5
 1 3 -11 126.99 18.4
 1 -3 -11 103.59 13.7
 -1 -3 11 100.99 14.5
 1 -3 -11 101.59 15.7
 -3 3 13 32 7.5
 3 3 -13 25.3 10.8
 -3 3 13 26 10.2
 3 -3 -13 16.4 6.9
 3 -3 -13 31.4 9.6
 -3 -3 13 27 9.2
 -5 3 15 7.5 5.2
 5 3 -15 -9.5 7.5
 -5 3 15 -3.2 5.5
 5 -3 -15 4 5.8
 -5 -3 15 1.7 6.8
 5 -3 -15 9.4 6
 -7 3 17 36.4 10.8
 -7 3 17 45.6 14.1
 7 -3 -17 37 8.8
 -7 -3 17 22.5 10.1
 -9 3 19 12.3 8.9
 9 -3 -19 16.7 7
 -9 -3 19 8.5 6.5
 -11 3 21 32.8 11.2
 -11 -3 21 28.7 11.2
 11 -3 -21 19.7 8
 -13 3 23 25.2 12
 13 -3 -23 7.8 10.3
 -13 -3 23 19.7 10.8
 -20 -4 10 77.59 33.6
 -20 -4 10 84.39 16.2
 -18 -4 8 7.4 7.6
 -18 -4 8 -5.2 5.4
 -16 -4 6 59.99 12.4
 14 4 -4 6.8 8.6
 -14 -4 4 1.1 4.3
 14 -4 -4 9.7 3.5
 12 4 -2 452.35 35.8
 -12 -4 2 346.07 29.5
 -12 -4 2 375.76 35.9
 10 4 0 563.34 43.3
 -10 4 0 657.23 46.2
 -10 -4 0 554.44 40.4
 -10 -4 0 591.74 47.8
 10 -4 0 593.34 38.2
 -8 4 -2 114.29 15.6
 8 4 2 134.69 14.5
 8 -4 2 103.19 12.2
 -8 -4 -2 75.89 12.2
 -8 -4 -2 104.89 19.4
 -6 4 -4 222.18 23.8
 6 4 4 198.58 19.1
 -6 4 -4 221.08 19.8
 -6 -4 -4 199.48 24
 6 -4 4 204.08 19.6
 -6 -4 -4 221.78 19.1
 -4 4 -6 58.59 8.6
 -4 4 -6 51.19 13.3
 4 4 6 42 8.5
 -4 -4 -6 78.09 10.8
 4 -4 6 64.99 11.7
 -4 -4 -6 54.69 13.9
 -2 4 -8 -2.1 5.7
 -2 4 -8 3.9 2.5
 2 4 8 -3.8 4.2
 -2 -4 -8 9.8 5.3
 -2 -4 -8 -6.7 6
 2 -4 8 2.1 4.9
 0 4 -10 2.5 5.7
 0 4 10 3.1 4
 0 -4 -10 -0.2 4.8
 0 -4 10 -5.8 4.4
 0 -4 -10 8.8 6.6
 2 4 -12 621.34 52.09
 -2 4 12 597.84 40.3
 2 -4 -12 508.05 43.7
 2 -4 -12 551.74 43.3
 -2 -4 12 648.94 46.8
 4 4 -14 68.69 17.1
 -4 4 14 41.5 9.4
 4 -4 -14 55.59 13.4
 -4 -4 14 73.69 15.8
 4 -4 -14 74.89 14
 -6 -4 16 97.99 24.9
 6 -4 -16 124.89 18
 8 -4 -18 33 9.1
 -8 -4 18 22.9 10.1
 10 -4 -20 -6 6
 -10 -4 20 3.5 6.8
 -12 -4 22 15.3 9.5
 12 -4 -22 6.4 9.9
 -19 -5 9 14.6 8.9
 -19 -5 9 17.2 9.6
 -17 -5 7 105.69 16.4
 -15 -5 5 39.1 10.4
 13 5 -3 15.2 9
 13 -5 -3 -3.5 3.9
 -13 -5 3 7.6 5.4
 11 5 -1 189.88 20.8
 11 -5 -1 170.88 16.9
 -11 -5 1 164.38 17.8
 9 5 1 515.85 38.4
 -9 -5 -1 524.95 44.9
 9 -5 1 518.65 36.4
 -9 -5 -1 460.55 35.9
 -7 5 -3 55.39 16.4
 7 5 3 56.29 12.4
 7 -5 3 55.09 10.7
 -7 -5 -3 46.8 9.7
 -7 -5 -3 69.69 16.1
 -5 5 -5 409.66 39
 -5 5 -5 369.26 31
 5 5 5 408.16 31.3
 5 -5 5 376.06 31.1
 -5 -5 -5 322.37 28.6
 -5 -5 -5 343.37 35.4
 -3 5 -7 161.88 30.5
 3 5 7 135.59 14.8
 -3 5 -7 140.69 12.9
 -3 -5 -7 139.59 16.4
 -3 -5 -7 124.69 20
 3 -5 7 160.18 18.3
 -1 5 -9 7.7 2.7
 -1 5 -9 13.4 3.1
 -1 5 -9 0.8 10.4
 1 5 9 6.4 4.9
 -1 -5 -9 12.7 7.8
 -1 -5 -9 17.2 10.2
 1 -5 9 9.4 6.6
 1 5 -11 112.59 23.2
 -1 5 11 105.09 14
 1 -5 -11 117.59 19.1
 -1 -5 11 107.59 16.9
 1 -5 -11 126.19 19.7
 3 -5 -13 3.3 8.1
 -3 -5 13 22.8 23.6
 5 -5 -15 34.6 12.4
 5 -5 -15 26.2 11.2
 -5 -5 15 51.19 13.6
 -7 -5 17 27.7 11.6
 7 -5 -17 14.1 9.1
 9 -5 -19 8.4 10.3
 -9 -5 19 4.8 8.6
 -11 -5 21 7.9 11.2
 -18 -6 8 0.2 6.9
 -18 -6 8 16.6 14.1
 -16 -6 6 -9.3 6.4
 -14 -6 4 14.2 9.3
 14 -6 -4 1.7 4.9
 12 -6 -2 0.2 4.9
 -12 -6 2 7.2 6.2
 10 6 0 41.3 12.2
 10 -6 0 50.79 10.2
 -10 -6 0 42 10.3
 8 6 2 146.09 18.5
 -8 -6 -2 129.59 16.3
 8 -6 2 162.98 17.6
 -6 6 -4 314.97 26
 6 6 4 279.17 25.1
 -6 -6 -4 277.37 26.5
 6 -6 4 291.57 27.5
 -4 6 -6 7.5 4.8
 4 6 6 -1.5 5.7
 -4 -6 -6 -3.2 5.3
 4 -6 6 2.3 6.9
 -2 6 -8 58.29 7.8
 -2 6 -8 39.6 6.4
 -2 -6 -8 45.5 11.4
 2 -6 8 50.19 12.3
 0 -6 10 0.2 5.6
 0 -6 -10 7.5 7.4
 2 -6 -12 7.5 9.6
 -2 -6 12 25.6 10.9
 -4 -6 14 29.2 12.3
 4 -6 -14 -0.1 8.6
 -6 -6 16 157.18 23
 -8 -6 18 23.3 12.5
 -10 -6 20 21.3 17.6
 -15 -7 5 4.4 7.6
 15 -7 -5 16.9 12.1
 13 -7 -3 0.9 6
 -13 -7 3 -5.3 6.1
 -11 -7 1 20.2 7
 11 -7 -1 0.9 5.9
 -9 7 -1 81.09 17.3
 -9 -7 -1 94.29 14.7
 -7 7 -3 -16.6 7.3
 -7 -7 -3 -2.8 6
 7 -7 3 -4.9 5.2
 -5 7 -5 161.48 16.6
 5 -7 5 141.69 30.4
 -5 -7 -5 151.38 20.1
 -3 7 -7 21.7 8.9
 -3 7 -7 23.1 5.4
 -3 -7 -7 18.6 7.7
 3 -7 7 10.9 8.1
 -1 -7 -9 5.9 7.9
 -1 -7 11 62.19 15.1
 1 -7 -11 27.8 11.8
 3 -7 -13 89.29 20.6
 -3 -7 13 141.19 21.4
 -5 -7 15 -8 7.9
 -7 -7 17 40.3 32.2
 12 -8 -2 -10.1 8.4
 -12 -8 2 -10.5 6.9
 -10 -8 0 1.7 6.8
 10 -8 0 4.9 6.4
 8 -8 2 -2.5 6
 -8 -8 -2 4.3 8.2
 -6 8 -4 18.3 17.4
 -6 -8 -4 44.2 13.2
 6 -8 4 26.6 10.1
 -4 8 -6 -5.3 5.5
 -4 -8 -6 7.7 9.7
 4 -8 6 3.4 7.3
 -2 8 -8 17.2 9.4
 -2 8 -8 10.6 6.3
 2 -8 8 3 8.4
 -2 -8 -8 5 9.2
 0 -8 -10 4.1 9.7
 0 -8 10 15 11.6
 -2 -8 12 -3.4 6.9
 2 -8 -12 -4.9 9.6
 -4 -8 14 -0.4 9
 7 -9 3 3.9 9.6
 -7 -9 -3 -19.5 10
 -5 9 -5 25.3 20.1
 -5 -9 -5 18.9 12.1
 5 -9 5 -4.4 9.5
 -3 9 -7 3.6 11.1
 -3 9 -7 -2.1 6.2
 3 -9 7 8.3 8.9
 -3 -9 -7 -17.9 9.8
 1 -9 9 4.2 12.9
 -1 -9 -9 26.1 15.9
 -22 0 11 -9.8 6.3
 -20 0 9 -13.4 5.8
 -18 0 7 4.3 3.7
 -18 0 7 1.9 2.5
 -18 0 7 14.3 8.3
 -16 0 5 -10.1 4.8
 -16 0 5 3.5 3
 -14 0 3 -3 3.5
 -14 0 3 7.2 5.8
 -12 0 1 3.6 5
 -12 0 1 -0.9 3.4
 -10 0 -1 7.7 4
 -10 0 -1 3.9 4.3
 10 0 1 3 5.1
 10 0 1 -8.2 3.9
 8 0 3 3 4.3
 -8 0 -3 2.5 3.7
 -8 0 -3 2.9 4
 8 0 3 -2.7 4
 -6 0 -5 0.3 3.2
 6 0 5 -3.3 3
 -6 0 -5 2 4.3
 6 0 5 -5 6.8
 -4 0 -7 -0.1 2.9
 4 0 7 0.6 3.3
 4 0 7 0.3 5.1
 -4 0 -7 4.1 3.7
 -2 0 -9 1.4 2.5
 2 0 9 3.8 6.6
 2 0 9 -4 2.4
 -2 0 -9 -6 2.6
 0 0 11 3.9 3
 0 0 -11 -1.8 3.9
 0 0 -11 2.9 3.4
 0 0 11 2.6 6.2
 -2 0 13 -1.3 6.2
 2 0 -13 1.4 4
 2 0 -13 -0.6 4
 -2 0 13 0.4 2.8
 -4 0 15 2.6 6.3
 4 0 -15 -6.9 4.4
 -4 0 15 -3.8 3.2
 4 0 -15 -1.5 4.2
 6 0 -17 -1.6 6.2
 -6 0 17 1.4 4
 -6 0 17 -5.5 5.7
 -8 0 19 6.2 7.6
 -8 0 19 4.6 4.9
 10 0 -21 3.1 8.9
 -10 0 21 -5.8 8
 -12 0 23 -5.8 7.4
 -12 0 23 -13.7 7.2
 -14 0 25 -13.1 9
 -21 1 10 80.99 18.8
 -21 -1 10 104.59 21.6
 -21 -1 10 94.89 12.8
 -19 1 8 73.79 18.7
 -19 -1 8 83.49 19.3
 -19 -1 8 66.69 13.5
 -19 -1 8 84.29 10.5
 -17 1 6 16.1 10.2
 -17 -1 6 4.9 16.1
 -17 -1 6 32.5 7.2
 -15 1 4 45.3 6
 -15 1 4 56.19 13.8
 -15 -1 4 42.2 12
 -15 -1 4 76.79 10.3
 -13 1 2 174.48 21.1
 -13 1 2 151.68 13.5
 -13 -1 2 209.18 17.4
 -13 -1 2 178.98 20.2
 -11 1 0 8 4.1
 11 1 0 3.3 5.7
 -11 1 0 17.9 7.4
 -11 -1 0 5.5 5.3
 11 -1 0 5.9 4.6
 -11 -1 0 7.6 4.6
 -9 1 -2 15.9 5.6
 -9 1 -2 25 7.4
 9 1 2 26.3 8.3
 9 -1 2 22.8 6.6
 -9 -1 -2 11.9 5.7
 -9 -1 -2 18.4 6.2
 7 1 4 38.7 8.6
 7 1 4 61.99 13
 -7 1 -4 54.39 8.3
 -7 1 -4 53.59 9.6
 7 -1 4 63.79 11.7
 -7 -1 -4 60.99 9
 -7 -1 -4 71.29 12.1
 7 -1 4 66.09 10.8
 -5 1 -6 -0.6 3
 -5 1 -6 2.7 3.8
 5 1 6 -2.9 4.7
 5 1 6 4.7 3.3
 -5 -1 -6 3.4 4.6
 5 -1 6 -1.6 4.2
 5 -1 6 4.2 3.9
 -5 -1 -6 2.6 3.5
 -3 1 -8 382.86 26
 3 1 8 367.16 27.6
 3 1 8 402.86 33.5
 3 -1 8 431.66 29
 -3 -1 -8 407.86 27.2
 3 -1 8 419.16 31.4
 -3 -1 -8 390.16 31
 1 1 10 34.1 6.5
 1 1 10 49.5 11.7
 -1 1 -10 32.1 8.7
 -1 1 -10 37.4 5.7
 -1 -1 -10 42.3 9.5
 1 -1 10 48.3 11
 1 -1 10 45.7 6.9
 -1 -1 -10 46.7 7.6
 1 1 -12 403.56 26.1
 -1 1 12 407.56 34.3
 -1 1 12 370.06 27
 1 1 -12 377.56 31.8
 -1 -1 12 357.96 31.5
 1 -1 -12 381.16 30.5
 1 -1 -12 370.56 27.9
 -1 -1 12 468.85 27.2
 -3 1 14 169.88 21.1
 3 1 -14 191.28 20.5
 3 1 -14 170.58 14.9
 -3 1 14 177.48 15.7
 -3 -1 14 210.98 21.3
 -3 -1 14 180.78 14.5
 3 -1 -14 159.68 17.7
 3 -1 -14 175.08 17.4
 -5 1 16 152.58 14.9
 5 1 -16 154.98 21.4
 -5 1 16 144.29 19.7
 5 -1 -16 165.58 17.9
 5 -1 -16 144.99 17.2
 -5 -1 16 144.19 19.3
 -5 -1 16 165.08 13.7
 -7 1 18 -4.7 5
 -7 1 18 -6.7 5.7
 7 1 -18 -0.3 6.9
 -7 -1 18 -2.8 4.1
 7 -1 -18 -0.9 9.9
 -7 -1 18 -5.6 6.4
 -9 1 20 228.08 26.7
 -9 1 20 302.47 23.3
 9 1 -20 175.48 60.29
 -9 -1 20 308.87 21.4
 9 -1 -20 263.97 26
 -9 -1 20 242.88 27.4
 -11 1 22 8.2 7.5
 -11 -1 22 8.5 8.5
 11 -1 -22 -36.4 18.2
 -11 -1 22 10 5.8
 -13 1 24 24.5 10.3
 -13 -1 24 12.6 8.7
 -13 -1 24 4.5 8.6
 -22 2 11 6.4 30.4
 -22 -2 11 -1.5 7.4
 -22 -2 11 1.9 7
 -22 -2 11 0.9 7.1
 -20 2 9 18.1 11.3
 -20 -2 9 -4.4 7.3
 -20 -2 9 11.8 7.9
 -20 -2 9 -3.2 7.4
 -18 2 7 2.7 6.8
 -18 -2 7 -7.3 5
 -18 -2 7 6.4 7.1
 -16 2 5 41.2 14.5
 -16 -2 5 29.6 9.8
 -16 -2 5 45.1 10.8
 -14 2 3 147.89 20.1
 -14 2 3 103.09 11
 -14 -2 3 143.99 17.7
 -14 -2 3 148.09 16.7
 -12 2 1 140.09 17.5
 12 2 -1 89.09 16.3
 -12 2 1 93.49 10.3
 -12 -2 1 92.79 13.5
 12 -2 -1 101.89 11.3
 -12 -2 1 124.09 15.1
 -10 2 -1 157.38 15.3
 10 2 1 175.18 18.7
 -10 2 -1 168.78 19
 -10 -2 -1 170.18 17.2
 -10 -2 -1 167.38 18
 8 2 3 6.7 5.2
 -8 2 -3 1.3 3.6
 -8 2 -3 -5.7 3
 -8 -2 -3 5.2 4.3
 -8 -2 -3 2.5 4.4
 8 -2 3 5.4 4.8
 -6 2 -5 33 6.9
 -6 2 -5 19.7 6.5
 6 -2 5 29.8 7.8
 -6 -2 -5 31.7 7.2
 -6 -2 -5 31.6 8.6
 -4 2 -7 97.99 13.1
 4 2 7 73.59 10.3
 -4 2 -7 99.69 9.8
 4 2 7 99.79 16.5
 -4 -2 -7 100.39 11
 -4 -2 -7 108.09 14
 4 -2 7 88.89 12
 2 2 9 512.75 33.8
 -2 2 -9 503.75 30.9
 2 2 9 532.45 42.3
 -2 2 -9 500.45 39
 -2 -2 -9 498.25 38.4
 -2 -2 -9 474.25 33.5
 2 -2 9 543.55 34.5
 2 -2 9 477.65 36.1
 0 2 11 28.2 6.5
 0 2 -11 19.8 8.4
 0 2 11 20.3 10.3
 0 2 -11 28.8 4.6
 0 -2 11 22.2 7.9
 0 -2 -11 24.7 8.6
 0 -2 -11 29.7 7.4
 0 -2 11 26 5.5
 -2 2 13 356.26 34
 2 2 -13 362.76 33.1
 -2 2 13 370.76 26.3
 2 2 -13 365.96 23.3
 2 -2 -13 369.36 29.8
 2 -2 -13 395.46 28.8
 -2 -2 13 307.67 23.1
 -2 -2 13 324.57 29.4
 -4 2 15 16.2 8.8
 -4 2 15 3.9 4.2
 4 2 -15 12.6 7.9
 4 -2 -15 6 6.7
 -4 -2 15 7.6 7.1
 4 -2 -15 5.1 5.7
 -4 -2 15 2.1 3
 -6 2 17 25.1 10.6
 -6 2 17 32.4 8.3
 6 2 -17 43.8 12.8
 6 -2 -17 32.4 10.9
 -6 -2 17 42.3 11.4
 6 -2 -17 46.2 9.7
 -6 -2 17 34.5 5.7
 -8 2 19 76.69 14
 -8 2 19 89.99 17.6
 -8 -2 19 103.59 16.9
 -8 -2 19 88.49 12.2
 8 -2 -19 104.89 14.1
 -10 2 21 -13.8 6.5
 -10 -2 21 10.5 8.1
 10 -2 -21 10.1 7.3
 -10 -2 21 -0.5 3.5
 -12 2 23 19.4 10.2
 -12 -2 23 15.6 5.9
 -12 -2 23 11.4 9.9
 -21 3 10 29.7 17.8
 -21 -3 10 23.4 8.6
 -21 -3 10 30.6 12.3
 -21 -3 10 12.7 8.8
 -19 3 8 13.4 11.5
 -19 -3 8 6.2 8.5
 -19 -3 8 13.2 9.4
 -19 -3 8 -4.3 6.7
 -17 3 6 34.5 12.7
 -17 -3 6 5.1 6.7
 -17 -3 6 20 8.3
 -15 3 4 48 30.6
 -15 -3 4 44.4 12.1
 -15 -3 4 39 10.8
 13 3 -2 399.46 35.1
 -13 3 2 356.26 29.2
 -13 3 2 433.36 36.7
 13 -3 -2 394.96 26.8
 -13 -3 2 431.06 32.7
 -13 -3 2 405.46 35
 -11 3 0 180.48 20.5
 -11 3 0 191.78 18.1
 11 3 0 155.98 19.6
 11 -3 0 175.58 15.3
 -11 -3 0 143.99 19.1
 -11 -3 0 163.48 17
 9 3 2 113.09 15.3
 -9 3 -2 131.89 16.4
 -9 3 -2 142.29 16.2
 -9 -3 -2 145.49 15
 -9 -3 -2 147.79 18.7
 9 -3 2 145.79 14.1
 -7 3 -4 70.99 11.3
 -7 3 -4 50.39 9.7
 7 3 4 30.7 7.5
 -7 -3 -4 47.2 12.4
 7 -3 4 58.49 10.2
 -7 -3 -4 44.3 8.4
 5 3 6 8.1 4
 -5 3 -6 7.1 5.7
 -5 3 -6 3 3.9
 -5 -3 -6 2.3 3.9
 -5 -3 -6 7.7 6
 5 -3 6 2.5 4.1
 3 3 8 502.55 36.7
 -3 3 -8 553.04 34.3
 -3 3 -8 607.74 45.6
 3 -3 8 511.75 38.9
 -3 -3 -8 561.74 43.3
 -3 -3 -8 583.54 37.6
 -1 3 -10 8.8 3
 1 3 10 12 7.9
 1 3 10 7.2 4.6
 -1 3 -10 -1 5.1
 1 -3 10 6.9 5.8
 -1 -3 -10 14.8 6
 -1 -3 -10 6.9 7.5
 1 3 -12 355.86 34.7
 -1 3 12 332.77 35.3
 -1 3 12 341.27 26.8
 1 -3 -12 345.27 28.5
 1 -3 -12 413.36 32.3
 -1 -3 12 363.86 30.9
 -3 3 14 33.4 13.3
 -3 3 14 43.5 9.3
 3 3 -14 35.7 11.7
 3 -3 -14 19 7.5
 -3 -3 14 40.2 11.1
 3 -3 -14 34.7 10.2
 5 3 -16 -3.1 7.3
 -5 3 16 1 5
 -5 3 16 0.2 6.4
 -5 -3 16 2.5 5.6
 5 -3 -16 14.2 11.4
 5 -3 -16 5.4 6.9
 -7 3 18 101.59 16.4
 7 -3 -18 87.59 13.6
 -7 -3 18 84.89 17.1
 -9 3 20 31.4 11.9
 -9 -3 20 34.1 11.7
 9 -3 -20 32.6 8.9
 -11 3 22 0.2 8
 11 -3 -22 -8.2 17.4
 -11 -3 22 14.1 9.1
 -20 4 9 0.3 8.9
 -20 -4 9 7.2 6.9
 -20 -4 9 12.5 9
 -18 4 7 13.5 8.1
 -18 -4 7 5.6 6.2
 -16 -4 5 23.9 13.2
 -16 -4 5 37.5 12
 14 4 -3 31.8 12.7
 14 -4 -3 38.8 6.8
 -14 -4 3 41.8 10
 -14 -4 3 60.89 15
 12 4 -1 4.7 8.2
 -12 4 1 15 8.6
 12 -4 -1 5.9 5.8
 -12 -4 1 14.5 6.7
 -12 -4 1 8.9 8.4
 -10 4 -1 26 9.2
 -10 4 -1 40.8 10.5
 10 4 1 25.3 10.8
 10 -4 1 18.8 7.1
 -10 -4 -1 22.4 9.5
 -10 -4 -1 22.9 7.5
 8 4 3 101.39 14.9
 -8 4 -3 124.09 17.5
 -8 4 -3 143.29 16.4
 8 -4 3 127.29 13.7
 -8 -4 -3 153.98 29.4
 -8 -4 -3 144.69 15.4
 6 4 5 204.08 21.1
 -6 4 -5 258.57 27.1
 -6 4 -5 240.18 21.5
 6 -4 5 261.37 22.9
 -6 -4 -5 265.57 27.8
 -6 -4 -5 284.47 22.2
 -4 4 -7 18.5 8.4
 -4 4 -7 31.5 6.2
 4 4 7 17.5 6.3
 4 -4 7 19.8 7.2
 -4 -4 -7 29.8 11
 -4 -4 -7 35.3 8.4
 -2 4 -9 237.68 27.2
 -2 4 -9 190.08 13.9
 2 4 9 177.28 25.7
 -2 -4 -9 206.38 19.5
 -2 -4 -9 205.28 24.5
 2 -4 9 195.28 21.2
 0 4 -11 -3.3 7.4
 0 4 11 -1 4.5
 0 -4 -11 -3.4 7.8
 0 -4 11 -3.4 4.5
 0 -4 -11 -3.9 4.9
 -2 4 13 58.89 11.6
 2 -4 -13 45.9 14.1
 2 -4 -13 58.79 13.1
 -2 -4 13 64.09 14.4
 4 -4 -15 86.29 15.1
 4 -4 -15 78.79 16.7
 -4 -4 15 53.99 14.2
 6 -4 -17 -5.8 7.1
 -6 -4 17 1.9 7.2
 6 -4 -17 5.1 7.4
 -8 -4 19 31.4 11.8
 8 -4 -19 12.4 8.7
 -10 -4 21 19.7 11.5
 -12 -4 23 9.2 10.6
 -19 -5 8 -4.2 9.2
 -19 -5 8 0.4 6.5
 -17 -5 6 17.4 7.9
 15 -5 -4 6.7 4.4
 -15 -5 4 9.2 6.9
 13 -5 -2 2.2 4.9
 -13 -5 2 1.5 4.9
 11 5 0 3.2 7.6
 -11 -5 0 4.2 5.9
 11 -5 0 -3.3 4.8
 9 5 2 7.6 6.8
 -9 -5 -2 -3.2 8.3
 -9 -5 -2 -1.5 5.2
 9 -5 2 -2.7 4.7
 -7 5 -4 19.5 9.9
 -7 5 -4 19.8 7
 7 5 4 18.9 7.6
 7 -5 4 15.8 6.8
 -7 -5 -4 16.1 9.9
 -7 -5 -4 9.8 6.8
 -5 5 -6 29.7 11.9
 5 5 6 16.2 7.5
 -5 5 -6 18.9 9.3
 -5 -5 -6 20.6 10.7
 5 -5 6 27.5 8.9
 -5 -5 -6 17.7 7.4
 -3 5 -8 35.9 6.5
 3 5 8 46.5 8.6
 -3 5 -8 36.8 14
 -3 -5 -8 60.49 14.9
 -3 -5 -8 33.1 9.6
 3 -5 8 42.3 10.7
 -1 5 -10 3.2 7.9
 1 5 10 -4.4 5.1
 -1 -5 -10 7.4 9.7
 1 -5 10 -0.5 5.2
 -1 -5 -10 -5.6 5.5
 -1 -5 12 48.2 12.3
 1 -5 -12 51.59 14.1
 1 -5 -12 32.8 13
 3 -5 -14 71.79 15.5
 -3 -5 14 71.19 16.7
 3 -5 -14 43.4 13.6
 -5 -5 16 3.2 7.1
 5 -5 -16 9 8.5
 5 -5 -16 3 16.7
 -7 -5 18 -10.7 6.4
 -9 -5 20 29.2 12.1
 -18 -6 7 -1.9 7
 -18 -6 7 2.9 10.3
 -16 -6 5 52.69 12
 14 -6 -3 0.2 18
 -14 -6 3 4.3 6.6
 12 -6 -1 -1 4.1
 -12 -6 1 -3.1 6.7
 10 -6 1 37.1 9.1
 -10 -6 -1 34.3 10.2
 -8 -6 -3 139.79 17.2
 8 -6 3 169.58 18.9
 -6 6 -5 29.1 9.1
 6 -6 5 25.8 9.1
 -6 -6 -5 39 9.7
 -4 6 -7 39.9 10.3
 -4 6 -7 34.6 7
 -4 -6 -7 16.6 9.6
 4 -6 7 24.2 9.3
 -2 6 -9 26.3 4.3
 -2 6 -9 26.4 4.9
 2 -6 9 12.9 12.8
 -2 -6 -9 25.1 9.1
 0 -6 -11 45.2 12.1
 0 -6 11 31 10.2
 2 -6 -13 58.49 15.7
 -2 -6 13 75.69 16.1
 4 -6 -15 53.79 15.5
 -4 -6 15 32.6 12.2
 -6 -6 17 32.1 11.4
 -8 -6 19 -2.8 8.8
 -15 -7 4 -6.2 6.5
 15 -7 -4 3.8 8.5
 13 -7 -2 4.5 6.6
 -13 -7 2 21.7 9.3
 11 -7 0 3.3 6.2
 -11 -7 0 -7.2 6.2
 -9 7 -2 1.6 8.8
 -9 -7 -2 -9.5 5.1
 9 -7 2 3.2 5.8
 -7 7 -4 -9.8 8.5
 7 -7 4 4.9 6.3
 -7 -7 -4 14.1 7.6
 -5 7 -6 -3.1 5.4
 -5 7 -6 3.7 6.4
 5 -7 6 7.2 7.1
 -5 -7 -6 5.7 7
 -3 7 -8 -4.1 4.4
 -3 7 -8 -3 10.8
 -3 -7 -8 11.2 6.6
 3 -7 8 17 8.5
 -1 -7 -10 5.3 8.3
 1 -7 10 -2.2 6.4
 -1 -7 12 -0.7 6.8
 1 -7 -12 -7.9 8
 3 -7 -14 -0.8 10.7
 -3 -7 14 8.7 7.7
 -5 -7 16 10.4 8.5
 -7 -7 18 -14.1 9.7
 12 -8 -1 -2.8 8.1
 -12 -8 1 -5.5 7.6
 -10 -8 -1 45.7 12.8
 10 -8 1 26.2 9.8
 -8 8 -3 17.6 12.5
 -8 -8 -3 -5.3 9.1
 8 -8 3 -2.6 6.3
 -6 8 -5 38.9 10.8
 6 -8 5 41.5 13
 -6 -8 -5 27.5 11.5
 -4 8 -7 -9.5 7.2
 -4 8 -7 6.2 5.9
 -4 -8 -7 -4.2 8.5
 4 -8 7 6.7 7.4
 2 -8 9 15 9
 -2 -8 -9 18.4 10.7
 0 -8 11 4.1 8.3
 0 -8 -11 -6.4 8.6
 2 -8 -13 16 14.7
 -2 -8 13 -3.5 10.4
 -22 0 10 -9.8 6.7
 -20 0 8 42.3 14.3
 -18 0 6 58.69 15.1
 -18 0 6 98.29 9.6
 -16 0 4 31.5 6.7
 -16 0 4 4.4 6.9
 -14 0 2 93.49 12.2
 -12 0 0 65.09 9.4
 -12 0 0 47.4 11.2
 10 0 2 12.2 6.7
 -10 0 -2 11.7 4.9
 -10 0 -2 11.7 6
 10 0 2 7.8 9.2
 8 0 4 57.69 11.5
 -8 0 -4 43.8 9.1
 -8 0 -4 34.1 7.9
 8 0 4 45.8 10.6
 6 0 6 194.18 18.5
 6 0 6 152.78 18.6
 -6 0 -6 221.88 17.1
 -6 0 -6 203.28 18.8
 4 0 8 295.27 25.5
 -4 0 -8 260.27 22.6
 4 0 8 253.37 21.1
 -4 0 -8 240.78 19.1
 -2 0 -10 99.79 15.1
 -2 0 -10 98.29 13
 2 0 10 105.39 11.1
 2 0 10 111.89 16.5
 0 0 -12 298.17 26.4
 0 0 12 319.17 23.3
 0 0 12 328.87 30.1
 0 0 -12 349.77 25.9
 2 0 -14 188.48 19.7
 -2 0 14 207.28 22.8
 -2 0 14 183.38 15.5
 2 0 -14 168.58 16.3
 4 0 -16 270.97 29.2
 -4 0 16 298.87 21.7
 -4 0 16 278.87 28.8
 4 0 -16 282.17 23.5
 -6 0 18 131.79 13.2
 6 0 -18 97.19 16.2
 -6 0 18 87.99 17.6
 -8 0 20 41.3 8.4
 8 0 -20 13.9 8.5
 -8 0 20 35.2 11.7
 -10 0 22 67.69 11.3
 -10 0 22 37.1 13
 -12 0 24 58.19 14.3
 -21 1 9 36.6 11.4
 -21 -1 9 0.2 8.9
 -21 -1 9 24.6 7.5
 -21 -1 9 20.5 10.4
 -19 1 7 78.89 18.9
 -19 -1 7 54.79 16.3
 -19 -1 7 84.79 10.8
 -17 1 5 87.69 18.5
 -17 1 5 45.4 5.9
 -17 -1 5 72.09 16
 -15 1 3 13.9 4.5
 -15 1 3 16.2 8.8
 -15 -1 3 29.6 8.1
 -15 -1 3 22.1 9.3
 -13 1 1 235.18 18.5
 -13 1 1 228.88 25
 -13 -1 1 215.88 23.1
 -13 -1 1 281.87 22.2
 -11 1 -1 12.3 6.3
 -11 1 -1 10.9 4.4
 11 1 1 5.6 6.4
 -11 -1 -1 7.2 5.3
 -11 -1 -1 1.7 4.5
 11 -1 1 3.2 5
 9 1 3 -3.9 3.8
 -9 1 -3 8.4 4.2
 -9 1 -3 3.4 4.5
 9 1 3 2.4 5.4
 -9 -1 -3 5.8 4.6
 9 -1 3 -4 4.1
 -9 -1 -3 -4.8 3.6
 -7 1 -5 684.13 44.1
 7 1 5 565.54 44
 7 1 5 701.23 49
 -7 1 -5 636.54 43
 7 -1 5 722.33 46
 7 -1 5 643.74 45.9
 -7 -1 -5 635.64 42.3
 -7 -1 -5 638.64 45.2
 -5 1 -7 465.15 34.5
 -5 1 -7 454.05 38.7
 5 1 7 446.16 32.9
 5 1 7 471.75 38.5
 -5 -1 -7 474.65 35.3
 5 -1 7 466.55 35.1
 5 -1 7 491.85 34.6
 -5 -1 -7 477.85 31.8
 -3 1 -9 104.19 13.5
 3 1 9 97.49 15.8
 3 1 9 95.39 11.4
 -3 1 -9 98.29 9.7
 -3 -1 -9 99.29 10.7
 3 -1 9 104.99 11.8
 3 -1 9 97.19 14.1
 -3 -1 -9 111.99 14.5
 1 1 11 198.58 16.8
 -1 1 -11 185.08 14.7
 -1 1 -11 207.58 20.9
 1 1 11 218.68 23.2
 -1 -1 -11 200.48 16.7
 -1 -1 -11 176.58 19.3
 1 -1 11 203.78 21.3
 -1 1 13 64.69 10.3
 1 1 -13 59.19 11.7
 -1 1 13 64.39 15.2
 1 1 -13 49.4 7.6
 -1 -1 13 61.19 13
 1 -1 -13 63.29 10.2
 -1 -1 13 54.29 12.6
 1 -1 -13 35.2 9.8
 3 1 -15 157.98 14.6
 -3 1 15 181.18 15.8
 3 1 -15 152.48 21.1
 -3 1 15 153.08 20.5
 3 -1 -15 168.48 17.5
 3 -1 -15 166.48 18.1
 -3 -1 15 133.89 19.7
 -3 -1 15 178.38 15.2
 -5 1 17 1.9 6.7
 5 1 -17 -6.6 6.1
 -5 1 17 11.6 5.8
 5 -1 -17 -3 6.1
 -5 -1 17 6.9 4.3
 5 -1 -17 -3.8 5.4
 -5 -1 17 3.6 8.2
 7 1 -19 20.2 12.7
 -7 1 19 39.6 14.4
 -7 1 19 41.1 11.9
 -7 -1 19 22.6 11.7
 -7 -1 19 46.4 7.7
 7 -1 -19 23.1 9.2
 -9 1 21 -10.3 7
 -9 1 21 -0.9 6.2
 -9 -1 21 8.9 5.8
 -9 -1 21 -1.3 8.7
 -11 1 23 -8.4 7.7
 -11 -1 23 7.9 8.4
 -11 -1 23 -4.6 6.1
 -13 1 25 -8.6 8.8
 -13 -1 25 -12.7 9.2
 -13 -1 25 3.9 7.4
 -22 2 10 -9.1 9.8
 -22 -2 10 -3 6.9
 -22 -2 10 8.8 7.9
 -22 -2 10 1 7.1
 -20 2 8 45.1 15.2
 -20 -2 8 50.69 10.8
 -20 -2 8 38.3 11.8
 -20 -2 8 27.6 9.9
 -18 2 6 51.59 14.9
 -18 -2 6 65.99 13
 -18 -2 6 54.89 13.8
 -16 2 4 9.8 7.3
 -16 -2 4 2.5 6.5
 -16 -2 4 14.2 7.4
 -14 2 2 -4.4 4.4
 -14 2 2 4 2.8
 -14 -2 2 2.7 5.2
 -14 -2 2 -5.2 4.9
 -12 2 0 184.08 21.4
 -12 2 0 190.88 16.4
 -12 -2 0 181.28 19.7
 -12 -2 0 180.58 19.2
 12 -2 0 163.98 15.7
 -10 2 -2 30.6 9.4
 10 2 2 24.5 8.4
 -10 2 -2 19.3 6.1
 -10 -2 -2 26.6 7.9
 10 -2 2 24.4 7.3
 -10 -2 -2 22 7.7
 -8 2 -4 131.49 14.5
 -8 2 -4 98.49 13.4
 8 2 4 105.79 14.6
 8 -2 4 135.69 14.3
 -8 -2 -4 120.29 15.6
 -8 -2 -4 129.49 13.9
 6 2 6 24.8 10.5
 6 2 6 24.9 6
 -6 2 -6 26.7 7.6
 -6 2 -6 20.7 6
 -6 -2 -6 27.6 7.8
 6 -2 6 22.2 7.3
 -6 -2 -6 27.9 7.3
 -4 2 -8 12.9 6.4
 -4 2 -8 11 4.4
 4 2 8 6.5 4.4
 4 2 8 14.7 7.9
 4 -2 8 16.8 7.5
 -4 -2 -8 19.2 8.4
 -4 -2 -8 12.4 4.9
 4 -2 8 6 5.5
 -2 2 -10 59.89 7.4
 2 2 10 69.99 9.9
 -2 2 -10 86.49 13.1
 2 2 10 87.59 18
 -2 -2 -10 70.79 9.7
 2 -2 10 68.89 12.4
 2 -2 10 67.79 9.8
 -2 -2 -10 67.29 13.3
 0 2 -12 119.19 17
 0 2 12 143.69 20.3
 0 2 -12 116.09 10.1
 0 2 12 131.29 13.7
 0 -2 -12 115.19 16.3
 0 -2 12 153.78 12.6
 0 -2 -12 124.89 14
 0 -2 12 82.09 13.9
 2 2 -14 6.1 3.7
 2 2 -14 -12.3 14.4
 -2 2 14 12.1 8.7
 -2 2 14 11.6 5.7
 -2 -2 14 25.1 4.9
 -2 -2 14 20.1 8.9
 2 -2 -14 12.5 5.9
 2 -2 -14 6.2 6.9
 -4 2 16 100.29 19.5
 4 2 -16 111.99 18.8
 -4 2 16 122.69 19.4
 4 -2 -16 130.79 16.9
 -4 -2 16 132.09 18.2
 -4 -2 16 114.59 10.5
 -6 2 18 48.9 10
 -6 2 18 43.2 13.8
 6 -2 -18 42.2 10
 6 -2 -18 64.29 13.8
 -6 -2 18 59.09 14.4
 -6 -2 18 53.89 7.4
 -8 2 20 -15.7 7.3
 -8 -2 20 3.3 6.9
 8 -2 -20 3.2 6
 -8 -2 20 3.2 6.5
 -10 2 22 43.1 12.6
 -10 -2 22 57.99 14.6
 -12 2 24 45.3 13.8
 -12 -2 24 27.8 7.1
 -12 -2 24 34.7 15
 -21 3 9 35.4 25.9
 -21 -3 9 30.8 9.1
 -21 -3 9 9.7 11.5
 -19 3 7 1.8 7.9
 -19 -3 7 9.9 9.4
 -19 -3 7 30.5 9.2
 -17 3 5 48.9 14.7
 -17 -3 5 26.2 8.9
 -17 -3 5 39.6 15.5
 -15 3 3 -1 5.9
 -15 -3 3 3.6 5.5
 -15 -3 3 -6.2 5.8
 -13 3 1 395.86 34.1
 -13 3 1 292.77 26.5
 13 3 -1 347.27 32.9
 -13 -3 1 340.17 29.3
 13 -3 -1 343.27 25.1
 -13 -3 1 421.46 33.9
 -11 3 -1 109.49 13.8
 -11 3 -1 78.29 16
 11 3 1 66.59 15.1
 -11 -3 -1 106.19 13.9
 -11 -3 -1 106.89 15.5
 11 -3 1 112.39 12
 9 3 3 322.37 27.5
 -9 3 -3 312.47 27.8
 -9 3 -3 343.17 28.5
 -9 -3 -3 295.97 30.4
 -9 -3 -3 334.47 26.1
 9 -3 3 334.17 25.6
 -7 3 -5 43.7 9
 7 3 5 35.1 9
 -7 3 -5 45.8 10.7
 7 -3 5 57.29 10.1
 -7 -3 -5 45 9
 -7 -3 -5 60.39 13.7
 -5 3 -7 110.39 15.7
 5 3 7 79.19 11.7
 -5 3 -7 95.09 10.6
 -5 -3 -7 91.89 15.4
 -5 -3 -7 87.69 11.6
 5 -3 7 102.59 12.6
 3 3 9 29.8 7.2
 -3 3 -9 33.6 11
 -3 3 -9 41.4 6.1
 -3 -3 -9 32.6 10.6
 3 -3 9 22.3 7.9
 -3 -3 -9 34.6 7.9
 -1 3 -11 352.26 34.1
 1 3 11 382.26 37.2
 -1 3 -11 339.57 21.6
 1 3 11 352.96 26.6
 -1 -3 -11 352.16 27.5
 1 -3 11 305.77 28.6
 -1 -3 -11 354.26 32.3
 -1 3 13 160.18 28.8
 1 3 -13 185.58 23.3
 -1 3 13 168.18 23.6
 1 3 -13 152.78 11.3
 1 -3 -13 151.88 17.7
 -1 -3 13 142.79 18.4
 1 -3 -13 161.38 20.4
 -3 3 15 45.2 14.2
 3 3 -15 71.39 16.8
 -3 3 15 47.9 10.1
 -3 -3 15 64.29 13.5
 3 -3 -15 66.79 12.5
 3 -3 -15 62.69 13.3
 -5 3 17 7.7 13.1
 -5 3 17 11 9.5
 -5 -3 17 20 13.1
 5 -3 -17 20 9.7
 5 -3 -17 2.4 6.9
 -7 3 19 -16.6 7.5
 7 -3 -19 8.4 6.8
 -7 -3 19 -1.5 6.3
 -9 3 21 20.4 10.8
 -9 -3 21 27 12.3
 -11 3 23 14.5 10.6
 -11 -3 23 9.5 9.5
 -20 4 8 -3.8 11.3
 -20 -4 8 -3.2 6.5
 -20 -4 8 15.4 9.2
 -18 4 6 46.3 15.3
 -18 -4 6 14 9.9
 -16 4 4 4 7.2
 -16 -4 4 1.4 14.2
 -16 -4 4 1.3 5.8
 -14 4 2 58.79 23.3
 14 -4 -2 45.9 8.6
 -14 -4 2 65.29 14.8
 -14 -4 2 28.7 9
 -12 4 0 172.68 19.7
 12 4 0 133.69 20.2
 -12 4 0 153.88 20.5
 -12 -4 0 149.79 17.3
 12 -4 0 132.79 16.9
 -12 -4 0 151.18 21.3
 10 4 2 133.59 18.1
 -10 4 -2 137.49 17.8
 -10 4 -2 153.48 18.4
 -10 -4 -2 156.08 16.9
 -10 -4 -2 166.48 21.6
 10 -4 2 127.59 14.5
 8 4 4 35.1 8.4
 -8 4 -4 28 8.2
 -8 4 -4 24.2 9.4
 -8 -4 -4 26 10.5
 8 -4 4 29.6 7.8
 -8 -4 -4 33.1 8.5
 -6 4 -6 175.98 16.6
 6 4 6 158.48 19
 -6 4 -6 151.88 21.5
 -6 -4 -6 156.08 22
 6 -4 6 185.28 18.2
 -6 -4 -6 182.48 17.6
 -4 4 -8 107.39 11.1
 -4 4 -8 137.49 20.7
 4 4 8 101.59 13.4
 -4 -4 -8 139.89 22.9
 4 -4 8 106.49 15
 -4 -4 -8 153.08 15.8
 2 4 10 59.29 11
 -2 4 -10 54.29 14.6
 -2 4 -10 42 5.6
 -2 -4 -10 42.1 9.4
 2 -4 10 51.19 11.5
 -2 -4 -10 35 12.5
 0 4 12 9.2 6.2
 0 4 -12 11.5 8.5
 0 -4 12 29.5 9.4
 0 -4 -12 25.6 8.5
 0 -4 -12 15.7 10
 -2 4 14 241.78 50.69
 -2 -4 14 237.88 27.6
 2 -4 -14 289.17 27.8
 2 -4 -14 349.96 30.6
 4 -4 -16 328.37 30.9
 4 -4 -16 375.26 34.2
 -4 -4 16 371.46 34.5
 -6 -4 18 4.1 7.5
 6 -4 -18 16.8 10.2
 6 -4 -18 9.6 21.2
 -8 -4 20 11.2 8.8
 -10 -4 22 -15.9 7.5
 -19 5 7 13.1 30.1
 -19 -5 7 -2.3 7.3
 -17 5 5 25.4 11.4
 -17 -5 5 15 8.2
 15 -5 -3 1 5.4
 -15 -5 3 13.1 7
 -13 5 1 37 16.3
 13 -5 -1 66.79 12.3
 -13 -5 1 50.89 21.6
 -11 5 -1 94.29 16.8
 11 -5 1 91.39 11.9
 -11 -5 -1 76.99 13.6
 -9 5 -3 22.8 10.3
 -9 5 -3 22.7 8.2
 9 5 3 14.6 8.6
 -9 -5 -3 24.5 8.6
 9 -5 3 23.7 7.4
 -7 5 -5 183.98 24.7
 -7 5 -5 147.29 16.3
 7 5 5 127.59 16.7
 7 -5 5 147.69 17.3
 -7 -5 -5 131.29 16.7
 5 5 7 225.78 23
 -5 5 -7 258.77 28.2
 -5 5 -7 266.47 31.9
 5 -5 7 250.67 25.2
 -5 -5 -7 299.37 25.6
 -5 -5 -7 368.16 40.8
 -3 5 -9 55.29 7.1
 3 5 9 46.4 14.5
 -3 5 -9 48.4 14.4
 3 -5 9 48.1 11.6
 -3 -5 -9 49.4 11.2
 -3 -5 -9 33.6 13.5
 -1 -5 -11 67.99 22.6
 1 -5 11 38.4 11.3
 -1 -5 -11 47.4 11.6
 1 -5 -13 75.29 15.7
 -1 -5 13 90.89 17.9
 3 -5 -15 43.6 12.8
 -3 -5 15 48.9 13.7
 5 -5 -17 41.8 13.8
 -5 -5 17 35.9 11.4
 -7 -5 19 9.3 8.3
 -9 -5 21 42.7 14.8
 -18 -6 6 47.1 11.6
 -16 -6 4 -0.9 6.2
 16 -6 -4 3.7 5.9
 -14 -6 2 3.1 5.9
 14 -6 -2 -1.8 5.9
 -12 -6 0 1.4 5.9
 12 -6 0 0.6 5.5
 -10 -6 -2 9.2 6.4
 10 -6 2 12.5 7.3
 -8 6 -4 6.3 5.9
 -8 -6 -4 3.2 5.1
 8 -6 4 6.5 6
 -6 6 -6 83.79 12.4
 -6 -6 -6 52.89 12.8
 6 -6 6 65.59 13.7
 -4 6 -8 173.78 15.9
 -4 6 -8 174.88 16.4
 4 -6 8 184.58 21.6
 -4 -6 -8 171.28 21.1
 -2 6 -10 -0.8 2.6
 -2 -6 -10 5 6.7
 2 -6 10 -5.7 5
 0 -6 -12 14.4 10.4
 0 -6 12 31.8 10
 2 -6 -14 19 10.7
 -2 -6 14 23.1 10.6
 4 -6 -16 7.5 10.4
 -4 -6 16 2.1 8.4
 -6 -6 18 29.4 11.5
 -8 -6 20 32.3 13.9
 15 -7 -3 9.9 8.7
 -15 -7 3 11.4 8.7
 -13 -7 1 21.5 9.4
 13 -7 -1 16.6 7.7
 -11 -7 -1 24.8 8.3
 11 -7 1 14 7.3
 -9 7 -3 6.1 9.4
 9 -7 3 3.7 7
 -9 -7 -3 5.4 6.5
 -7 7 -5 155.08 19.8
 -7 7 -5 154.08 18.9
 -7 -7 -5 147.99 18.9
 7 -7 5 121.69 19.3
 -5 7 -7 -1.4 5.4
 -5 7 -7 -2 6
 -5 -7 -7 0.8 6.1
 5 -7 7 -3.7 6.2
 -3 7 -9 9.5 4.8
 -3 7 -9 5.6 4.2
 3 -7 9 2.8 6.1
 -3 -7 -9 7.4 7.1
 1 -7 11 28.9 10
 -1 -7 -11 16.3 9.3
 1 -7 -13 9 8.2
 -1 -7 13 10.3 8.8
 -3 -7 15 4.5 8.1
 3 -7 -15 2.6 9.9
 -5 -7 17 54.69 16.5
 -12 -8 0 0.9 7.8
 -10 -8 -2 9.1 9.1
 10 -8 2 5 7.7
 -8 8 -4 65.69 15.3
 -8 -8 -4 37.6 12.5
 8 -8 4 47.4 12.7
 -6 8 -6 20.4 9.4
 -6 8 -6 47.8 12.8
 -6 -8 -6 5.2 7.5
 6 -8 6 19.3 9.7
 -4 8 -8 11.2 7
 -4 8 -8 0.8 5.4
 4 -8 8 -1.8 5.3
 -4 -8 -8 -8.4 8.7
 2 -8 10 -5.7 6.6
 -2 -8 -10 -5.1 8.4
 0 -8 -12 9.3 10.8
 0 -8 12 -5.5 7.4
 -2 -8 14 -8 8.3
 -22 0 9 3.9 8.9
 -20 0 7 -3.5 4.3
 -20 0 7 14.9 9
 -20 0 7 1.6 2.5
 -18 0 5 4.9 4.5
 -16 0 3 -6.9 3.5
 -14 0 1 -4.8 4.6
 -14 0 1 -0.7 4
 -12 0 -1 3.2 4.1
 -12 0 -1 -3.8 3.7
 10 0 3 -0.4 5.5
 -10 0 -3 1.5 4.2
 10 0 3 -1.4 4.3
 -10 0 -3 -0.9 3.9
 -8 0 -5 -0.9 3.5
 8 0 5 9.8 5.6
 -8 0 -5 6.1 4.5
 8 0 5 5.9 6.2
 -6 0 -7 11.6 4.2
 -6 0 -7 -0.1 4.7
 6 0 7 5.9 6.2
 6 0 7 2.8 4.2
 4 0 9 -1.6 3.5
 -4 0 -9 0.8 3.2
 4 0 9 -3.5 5.4
 2 0 11 -2.1 2.9
 -2 0 -11 0 4.3
 2 0 11 1.9 7.3
 -2 0 -11 6.5 3.9
 0 0 -13 4 5.4
 0 0 13 5.8 8.4
 0 0 -13 2.4 4.2
 0 0 13 -4.3 3.5
 2 0 -15 -5.7 3
 2 0 -15 -9.3 9.9
 -2 0 15 0.8 3.7
 4 0 -17 -8.2 5
 -4 0 17 1.8 7.8
 -4 0 17 0.4 4.5
 4 0 -17 -0.8 4.9
 -6 0 19 -13.9 7
 6 0 -19 -5.2 6.5
 -6 0 19 10.6 5.9
 -8 0 21 -13.9 9.4
 -8 0 21 3.1 6.5
 -10 0 23 -3.2 7.7
 -10 0 23 -4.7 5.9
 -12 0 25 -4 8.8
 -21 1 8 -6.1 7.3
 -21 -1 8 6.7 5
 -21 -1 8 7.7 8
 -21 -1 8 -7.2 12.6
 -19 1 6 7.1 7.9
 -19 -1 6 5.6 5.2
 -19 -1 6 4.1 6
 -17 1 4 21.1 4.6
 -17 1 4 43 13.6
 -17 -1 4 12.2 8.3
 -17 -1 4 36.8 8.9
 -15 1 2 168.78 15.3
 -15 1 2 203.58 23.8
 -15 -1 2 238.28 24.1
 13 1 0 119.39 20.5
 -13 1 0 130.39 18.1
 -13 1 0 137.49 12.8
 -13 -1 0 121.69 14.4
 -13 -1 0 118.79 16.8
 13 -1 0 88.29 13.1
 11 1 2 -3.9 5
 -11 1 -2 -4.3 4.4
 -11 1 -2 3.1 3.5
 -11 -1 -2 2 5.1
 11 -1 2 -6.8 6.9
 -11 -1 -2 0.1 4.3
 -9 1 -4 30.3 7.9
 9 1 4 24.4 9.8
 9 1 4 28.6 8.8
 -9 1 -4 26.6 6.7
 9 -1 4 24.7 8
 -9 -1 -4 27.3 7.7
 -9 -1 -4 21.4 7.4
 -7 1 -6 9.4 4.7
 -7 1 -6 6 4.5
 7 1 6 9.9 5.7
 7 1 6 5.7 5.8
 -7 -1 -6 8.9 4.9
 7 -1 6 10.5 6.4
 7 -1 6 14.6 7.6
 -7 -1 -6 15.8 6.7
 5 1 8 236.48 25.7
 -5 1 -8 245.58 22.6
 -5 1 -8 238.68 18.5
 5 1 8 254.47 21
 5 -1 8 234.28 23
 5 -1 8 219.98 20.9
 -5 -1 -8 232.48 19.1
 -5 -1 -8 222.68 22.7
 3 1 10 36 7.8
 -3 1 -10 43.1 10
 3 1 10 54.99 13.7
 -3 1 -10 44.6 8.6
 3 -1 10 60.49 12.4
 -3 -1 -10 33.5 9.7
 -3 -1 -10 46.8 8
 3 -1 10 49.3 9.1
 -1 1 -12 942.91 64.99
 -1 1 -12 929.41 56.89
 1 1 12 882.81 66.69
 1 1 12 978.5 59.49
 1 -1 12 1035.1 59.89
 1 -1 12 964.5 65.49
 -1 -1 -12 934.61 63.49
 -1 -1 -12 971.8 59.39
 1 1 -14 117.29 18.6
 -1 1 14 162.18 21.9
 1 1 -14 175.78 14.7
 -1 1 14 159.68 15.5
 -1 -1 14 165.88 21.2
 1 -1 -14 168.28 18.2
 -1 -1 14 174.88 15.2
 1 -1 -14 165.98 16.6
 3 1 -16 5.4 8.7
 -3 1 16 3.8 8.2
 3 1 -16 1.2 6.5
 -3 1 16 5.9 5
 -3 -1 16 3.5 4.3
 3 -1 -16 9.6 6.4
 3 -1 -16 -1.6 4.5
 -3 -1 16 -2.6 6.9
 -5 1 18 46 9.1
 5 1 -18 31.5 12
 -5 1 18 44.4 12.6
 -5 -1 18 51.79 8.6
 -5 -1 18 63.09 14.9
 5 -1 -18 43.1 10.6
 5 -1 -18 50.79 12
 -7 1 20 381.46 28.5
 -7 -1 20 310.27 42.4
 -7 -1 20 398.56 27
 -9 1 22 12.7 9.1
 -9 -1 22 -0.5 4.9
 -9 -1 22 0.7 8.8
 -11 1 24 56.99 15.6
 -11 -1 24 80.79 14.5
 -11 -1 24 76.29 15.9
 -22 2 9 -0.4 7.7
 -22 -2 9 3.9 7.9
 -22 -2 9 4.3 7.4
 -22 -2 9 -3.2 6.8
 -20 2 7 9.7 8.4
 -20 -2 7 30.3 9.2
 -20 -2 7 18.2 8.6
 -18 2 5 -6.6 6.6
 -18 -2 5 9.8 7
 -18 -2 5 11.2 6.1
 -16 2 3 55.29 7.9
 -16 2 3 79.79 17.1
 -16 -2 3 59.29 14.3
 -16 -2 3 63.19 13.1
 -14 2 1 116.59 18
 14 2 -1 134.69 19.4
 -14 2 1 77.89 9.8
 -14 -2 1 106.69 15.9
 14 -2 -1 87.99 12
 -14 -2 1 116.69 15.9
 -12 2 -1 44.3 8.7
 -12 2 -1 39.5 11.1
 12 2 1 69.99 14.8
 -12 -2 -1 46.4 11.3
 -12 -2 -1 43.3 11.1
 12 -2 1 39.6 8.7
 -10 2 -3 1 4.3
 -10 2 -3 8.1 4.9
 10 2 3 -0.8 6.4
 10 -2 3 -1.3 5.6
 -10 -2 -3 2.7 4.3
 -10 -2 -3 -8.5 3.9
 8 2 5 30.7 8.4
 -8 2 -5 41.6 9.6
 -8 2 -5 44.9 9.1
 -8 -2 -5 45.8 9.4
 -8 -2 -5 39.8 10.3
 8 -2 5 53.29 10.5
 -6 2 -7 13.4 5.3
 6 2 7 10.6 9.4
 6 2 7 6.1 4.8
 -6 2 -7 10.2 5.8
 6 -2 7 21.3 8.1
 -6 -2 -7 24.5 6.5
 -6 -2 -7 19.5 8.8
 4 2 9 -0.5 4.1
 -4 2 -9 12.2 7.4
 4 2 9 19.7 9.2
 -4 2 -9 11.4 4.2
 -4 -2 -9 1.7 6.3
 4 -2 9 4.8 6.3
 -4 -2 -9 11.5 5.5
 4 -2 9 11.9 5.8
 2 2 11 49.8 14.2
 -2 2 -11 58.19 6.8
 2 2 11 40.8 8.9
 -2 2 -11 35.5 9.6
 2 -2 11 36.5 10
 -2 -2 -11 34.2 10.8
 2 -2 11 54.29 10.4
 -2 -2 -11 40.4 8.4
 0 2 -13 0.9 2.8
 0 2 13 -2.3 6.3
 0 2 13 -2.2 5
 0 -2 13 2.6 4.5
 0 -2 -13 -10.4 5.6
 0 -2 13 -2 6
 0 -2 -13 -2.1 4
 -2 2 15 52.79 9.7
 2 2 -15 54.59 7.9
 2 2 -15 56.99 14.3
 -2 2 15 47.1 14.8
 2 -2 -15 78.99 13.1
 -2 -2 15 50.79 13.1
 -2 -2 15 47.9 7.9
 2 -2 -15 58.69 12.1
 -4 2 17 -7.8 6.5
 4 2 -17 4.3 16.2
 -4 2 17 2.3 5.6
 4 -2 -17 0.5 6
 4 -2 -17 -4.5 6
 -4 -2 17 -1.7 6.3
 -4 -2 17 -3.3 3.3
 -6 2 19 62.59 16
 -6 2 19 53.59 10.9
 -6 -2 19 39.9 8.9
 6 -2 -19 42.5 12.8
 6 -2 -19 42.4 10.5
 -6 -2 19 40.8 12.1
 -8 2 21 16.5 16.1
 -8 -2 21 11.6 5.1
 -8 -2 21 23.9 11.7
 -10 2 23 24.1 10
 -10 -2 23 5.8 10.4
 -10 -2 23 16.1 5
 -21 3 8 57.89 39.4
 -21 -3 8 34.3 11.8
 -21 -3 8 24.5 11.7
 -21 -3 8 62.49 15.3
 -19 3 6 45.2 14.7
 -19 -3 6 71.89 14.6
 -19 -3 6 44.2 12.5
 -17 3 4 7.6 8.3
 -17 -3 4 17.1 10.1
 -17 -3 4 7.4 6.5
 -15 3 2 12.3 5
 -15 3 2 7 6.9
 -15 -3 2 19.8 9.6
 15 -3 -2 3.8 4.6
 -13 3 0 5.2 5.5
 13 3 0 5.2 8.4
 -13 3 0 5.4 6.1
 13 -3 0 3.3 5.7
 -13 -3 0 -16.3 11.9
 -13 -3 0 -1 4.4
 -11 3 -2 487.85 37.5
 11 3 2 399.76 37.3
 -11 3 -2 551.74 40.3
 -11 -3 -2 450.35 39.8
 -11 -3 -2 559.74 37.4
 11 -3 2 462.05 34.1
 -9 3 -4 73.09 14
 -9 3 -4 80.39 12.4
 9 3 4 60.59 14.6
 -9 -3 -4 79.49 12.4
 9 -3 4 82.19 12.2
 -9 -3 -4 89.69 16.4
 -7 3 -6 329.27 26.5
 7 3 6 315.97 28.3
 -7 3 -6 343.77 31.2
 -7 -3 -6 388.86 27.3
 -7 -3 -6 280.87 30.4
 7 -3 6 364.76 28.1
 -5 3 -8 46.8 9.1
 -5 3 -8 45.8 11.3
 5 3 8 40.8 9.6
 -5 -3 -8 52.69 13.2
 -5 -3 -8 57.29 9.8
 5 -3 8 60.99 11.3
 -3 3 -10 -1.2 6.2
 -3 3 -10 0.6 2.8
 3 3 10 -5.4 4.2
 3 3 10 -5.6 7.5
 -3 -3 -10 1.8 11.4
 3 -3 10 4.3 5.9
 -3 -3 -10 -1.6 4.2
 -1 3 -12 68.59 16.6
 1 3 12 130.49 24.8
 -1 3 -12 107.09 8.6
 1 3 12 103.49 13.7
 1 -3 12 93.89 14.9
 -1 -3 -12 66.69 12.9
 -1 -3 -12 127.19 17.8
 1 3 -14 146.79 22.6
 -1 3 14 179.28 17.6
 1 3 -14 161.68 12.5
 -1 3 14 151.58 27.8
 -1 -3 14 194.88 21.9
 1 -3 -14 174.38 22
 1 -3 -14 182.78 19.7
 -3 3 16 64.59 17.1
 -3 3 16 53.89 10.7
 3 -3 -16 35.6 10.7
 -3 -3 16 71.29 15
 3 -3 -16 80.19 15.3
 -5 3 18 15.9 11.1
 -5 -3 18 12.5 8.6
 5 -3 -18 17.6 8.7
 5 -3 -18 10.1 29.4
 -7 3 20 -9.1 8.2
 -7 -3 20 5.3 8.1
 -9 3 22 1.3 8.7
 -9 -3 22 10.3 8.4
 -11 3 24 31 12.8
 -11 -3 24 18.9 13.6
 -20 4 7 7.1 23
 -18 4 5 92.49 19.9
 -18 -4 5 95.69 17.2
 -16 4 3 20.8 10.3
 16 -4 -3 17 5.4
 -16 -4 3 6.7 5.9
 -14 4 1 12.5 8.5
 -14 -4 1 10.4 9.9
 14 -4 -1 5.7 6.7
 -14 -4 1 21.9 11
 -12 4 -1 565.34 44.1
 -12 4 -1 550.44 43.5
 -12 -4 -1 516.35 39.8
 12 -4 1 546.85 38.3
 -12 -4 -1 579.14 45.7
 -10 4 -3 21.4 8.5
 10 4 3 7.1 7.3
 -10 4 -3 12.3 7
 10 -4 3 0.4 5.4
 -10 -4 -3 19.6 9.9
 -10 -4 -3 7 6
 8 4 5 21.5 7.7
 -8 4 -5 46 9.8
 -8 4 -5 31 10.7
 8 -4 5 33.2 8.7
 -8 -4 -5 46.3 10.4
 -8 -4 -5 77.49 16.3
 -6 4 -7 92.19 11.5
 6 4 7 74.09 13.6
 -6 4 -7 125.29 19
 6 -4 7 79.79 13.2
 -6 -4 -7 94.79 13.3
 -6 -4 -7 101.59 18.2
 -4 4 -9 134.59 11.8
 -4 4 -9 161.28 23
 4 4 9 99.69 14.5
 4 -4 9 129.59 16.1
 -4 -4 -9 131.09 19.7
 -4 -4 -9 130.69 15.9
 2 4 11 14.3 6.6
 -2 4 -11 11.6 3.5
 -2 4 -11 21.8 10.7
 -2 -4 -11 4.9 6.2
 2 -4 11 18.6 8.2
 0 4 13 79.09 22
 0 -4 -13 91.79 18.4
 0 -4 13 67.49 14.2
 0 -4 -13 54.89 12.7
 2 -4 -15 49.8 15.8
 -2 -4 15 71.39 15.4
 2 -4 -15 58.89 28.8
 4 -4 -17 5.1 7.7
 -4 -4 17 -1.7 6.6
 -6 -4 19 8.7 7.7
 6 -4 -19 26.1 10.5
 -8 -4 21 -5.7 5.1
 -10 -4 23 76.79 18.6
 -19 -5 6 4.9 7.7
 -17 5 4 19.5 10.4
 -17 -5 4 17.7 8.2
 -15 5 2 56.39 16.2
 -15 -5 2 20.1 9.2
 15 -5 -2 47 9.2
 -13 5 0 29.5 11.2
 -13 -5 0 30.4 8.2
 13 -5 0 10.2 7.7
 -11 5 -2 28 10.1
 -11 5 -2 44.7 14.1
 11 -5 2 29.2 8.8
 -11 -5 -2 37.6 17
 -9 5 -4 43.7 14.1
 -9 5 -4 53.39 11.4
 9 -5 4 33.2 8.5
 -9 -5 -4 27.5 8.5
 -7 5 -6 133.59 15.2
 -7 5 -6 121.29 24.2
 7 -5 6 141.69 17
 -7 -5 -6 108.09 15.8
 -5 5 -8 5.7 6.1
 -5 5 -8 -13.4 6.9
 5 -5 8 0.8 6.2
 -5 -5 -8 1.7 5.8
 -3 5 -10 29.8 5.5
 -3 5 -10 35.9 27.2
 -3 -5 -10 67.99 29.5
 3 -5 10 28.2 9.8
 1 -5 12 215.68 25.3
 -1 -5 -12 254.87 25.4
 1 -5 -14 -6.8 7.4
 -1 -5 14 11.2 8
 -3 -5 16 31.5 12.2
 3 -5 -16 25.8 10.5
 -5 -5 18 36.2 12.7
 5 -5 -18 6.8 8.7
 -7 -5 20 7.3 8.3
 -9 -5 22 1.5 9
 -16 6 3 19.1 12.8
 16 -6 -3 -0.2 7.1
 -16 -6 3 11.1 8.2
 -14 6 1 -13.7 5.5
 -14 -6 1 -9.6 6.1
 14 -6 -1 14.8 7.3
 -12 6 -1 111.39 16.2
 -12 -6 -1 67.29 13
 12 -6 1 69.49 12.9
 -10 6 -3 13.6 7.1
 -10 -6 -3 6.5 6.1
 10 -6 3 9.8 6.6
 -8 6 -5 4.7 6.1
 8 -6 5 18.6 7
 -8 -6 -5 10.9 7.1
 -6 6 -7 32 8.3
 -6 -6 -7 30.3 10
 6 -6 7 24.9 9.9
 -4 6 -9 17.1 6.9
 -4 6 -9 28.2 6.4
 4 -6 9 13.5 8.5
 -4 -6 -9 12.2 8.5
 2 -6 11 12.4 7.6
 -2 -6 -11 5.5 7.2
 0 -6 -13 8.8 9.7
 0 -6 13 29 10.8
 -2 -6 15 5.4 7.6
 2 -6 -15 -4.4 7.1
 -4 -6 17 3.5 7.3
 4 -6 -17 3.2 10.5
 -6 -6 19 34.9 14.8
 -15 -7 2 -10.7 8.1
 15 -7 -2 7.2 8.7
 -13 7 0 5.4 7.6
 13 -7 0 8.2 8.2
 -13 -7 0 -10.7 6.3
 -11 7 -2 5.8 7.9
 11 -7 2 -7.7 5.2
 -11 -7 -2 7.2 6.9
 -9 7 -4 15.7 7.9
 -9 7 -4 -5.7 10.8
 -9 -7 -4 -8 6.7
 9 -7 4 20.5 16.8
 -7 7 -6 -17.9 8.1
 -7 7 -6 5.6 6.7
 -5 7 -8 17.7 6.8
 -5 7 -8 22.4 7.4
 -5 -7 -8 9.3 7.6
 5 -7 8 8.1 8.7
 -3 7 -10 11.3 4.4
 -3 7 -10 17.4 4.9
 -3 -7 -10 1.2 7.1
 3 -7 10 20.1 9.3
 1 -7 12 7.1 6.8
 1 -7 -14 -4.5 8.5
 -1 -7 14 13.4 7.9
 -3 -7 16 12.2 10.6
 3 -7 -16 19.4 15.3
 -10 8 -3 47.5 15.2
 -10 -8 -3 59.49 14.2
 10 -8 3 52.69 13.1
 -8 8 -5 16.2 12.7
 -8 8 -5 18.7 10.8
 -8 -8 -5 -2.8 9
 8 -8 5 13.2 9.7
 -6 8 -7 -13.2 7
 -6 8 -7 -2.5 8.8
 6 -8 7 2.2 7.8
 4 -8 9 -11.6 7.2
 -4 -8 -9 7.3 9.9
 2 -8 11 12.1 9.2
 -2 -8 -11 -4.1 9.8
 0 -8 -13 0.4 12.5
 0 -8 13 13.6 9.4
 -22 0 8 192.48 27.8
 -20 0 6 5.2 7.9
 -20 0 6 12.6 3.7
 -18 0 4 4.5 3.5
 -18 0 4 5.7 7.8
 -16 0 2 116.79 12.7
 -16 0 2 80.09 16.5
 -14 0 0 227.78 26.6
 -14 0 0 302.27 23.3
 12 0 2 310.67 28.9
 -12 0 -2 366.86 30
 -10 0 -4 11.4 6.1
 10 0 4 2.7 5.7
 -10 0 -4 -3.6 3.7
 10 0 4 6 7.7
 -8 0 -6 11.2 5.2
 8 0 6 7 6.9
 8 0 6 12.8 6.8
 -8 0 -6 15.5 6.4
 6 0 8 134.09 17.9
 -6 0 -8 136.69 16.3
 6 0 8 157.88 16.7
 -6 0 -8 144.29 14.2
 4 0 10 289.77 24.9
 -4 0 -10 297.57 22.4
 -4 0 -10 300.57 26.6
 4 0 10 356.66 30.6
 2 0 12 7.6 4.5
 2 0 12 4.3 7.8
 -2 0 -12 -0.5 5.6
 -2 0 -12 3.1 3.8
 0 0 14 744.73 46.7
 0 0 -14 618.14 57.59
 0 0 14 769.72 55.89
 0 0 -14 708.63 46
 -2 0 16 35.5 12.7
 2 0 -16 38.4 10.3
 2 0 -16 34.8 8.2
 -2 0 16 41.6 8.5
 4 0 -18 250.37 22.6
 4 0 -18 220.48 25.9
 -4 0 18 251.07 28.9
 -4 0 18 247.48 20.7
 -6 0 20 127.79 29.9
 -6 0 20 189.48 17.4
 -8 0 22 27.8 8.7
 -8 0 22 21.1 11.9
 -10 0 24 7.8 9.7
 -10 0 24 -8.6 8.5
 -21 1 7 14.5 7.9
 -21 -1 7 17.9 6
 -21 -1 7 3.2 6.9
 -19 1 5 -3.5 5.1
 -19 -1 5 4.4 5.3
 -19 -1 5 4.9 7.4
 -17 1 3 -2.3 5.2
 -17 1 3 0.4 2.9
 -17 -1 3 7.1 6.6
 -17 -1 3 -5.1 5.4
 -15 1 1 12 8.1
 -15 1 1 5.1 4.1
 -15 -1 1 4.5 5.7
 -15 -1 1 7.4 6.3
 13 1 1 51.49 15.4
 -13 1 -1 81.79 10.4
 -13 1 -1 75.19 14.7
 13 -1 1 89.59 12.7
 -13 -1 -1 71.99 13.9
 -13 -1 -1 76.69 12.5
 -11 1 -3 41.6 10.7
 11 1 3 14.3 10.4
 -11 1 -3 38.7 7.8
 -11 -1 -3 47.4 10.9
 -11 -1 -3 41.9 9.6
 11 -1 3 25.8 8.4
 -9 1 -5 115.59 13.2
 9 1 5 102.39 16.7
 9 1 5 93.59 16.9
 -9 1 -5 89.09 13.1
 -9 -1 -5 91.09 13.3
 9 -1 5 93.09 14
 -9 -1 -5 105.69 13.7
 9 -1 5 113.19 19.1
 7 1 7 15.1 8.3
 -7 1 -7 32.7 7.6
 7 1 7 32.9 9.7
 -7 1 -7 30.2 8.3
 -7 -1 -7 28.4 9.6
 7 -1 7 27.2 9.5
 7 -1 7 45.5 10
 -7 -1 -7 21.6 6.5
 -5 1 -9 0.2 4.8
 5 1 9 11.9 6
 -5 1 -9 0.1 3.7
 5 1 9 4.3 8
 -5 -1 -9 3.2 6
 -5 -1 -9 3.1 3.7
 5 -1 9 4.9 7.1
 5 -1 9 6.4 4.4
 -3 1 -11 28.6 8.5
 3 1 11 15.2 6
 -3 1 -11 27 5.8
 3 1 11 22.9 9.6
 3 -1 11 26.7 7.4
 3 -1 11 4 7.4
 -3 -1 -11 15.9 5.7
 -3 -1 -11 25.2 8.9
 1 1 13 85.99 18.6
 -1 1 -13 83.99 21.6
 -1 1 -13 75.99 9.4
 1 1 13 81.49 11.4
 1 -1 13 94.59 11.1
 -1 -1 -13 63.09 10.9
 -1 -1 -13 103.99 15.9
 1 -1 13 72.99 15.3
 -1 1 15 33.9 7.8
 1 1 -15 30.2 7
 -1 1 15 19 11
 1 1 -15 25 9
 1 -1 -15 19.4 7.4
 -1 -1 15 51.29 14.3
 1 -1 -15 30.2 9.2
 -1 -1 15 25.7 7
 -3 1 17 3.4 5.7
 -3 1 17 8.7 9
 3 1 -17 -2.2 6.8
 3 1 -17 8.5 4.7
 -3 -1 17 13 5
 -3 -1 17 3.6 8.2
 3 -1 -17 4.6 6.1
 3 -1 -17 -6.6 5.9
 -5 1 19 14 6.9
 -5 1 19 0.8 8
 -5 -1 19 19.8 24
 -5 -1 19 22.1 6.3
 5 -1 -19 8.3 8.7
 -7 1 21 32.5 9.3
 -7 1 21 45.9 13.6
 -7 -1 21 49.4 9.2
 -7 -1 21 30.7 12.6
 -9 1 23 13 9.5
 -9 -1 23 9.4 9.6
 -9 -1 23 -5.8 6.2
 -11 1 25 -0.9 9.7
 -11 -1 25 7.1 9.3
 -22 2 8 10.1 9.4
 -22 -2 8 -1 6.4
 -22 -2 8 -5.4 7.9
 -22 -2 8 5.4 8.7
 -20 2 6 9 8
 -20 -2 6 -5.6 6.2
 -20 -2 6 -1.5 7.3
 -18 2 4 3.9 9.3
 -18 -2 4 8.8 6.2
 -18 -2 4 17.6 8.4
 -16 2 2 44.7 8
 -16 2 2 44.4 13.2
 -16 -2 2 72.29 13.4
 -16 -2 2 47.7 12.5
 -14 2 0 156.78 20.7
 -14 2 0 164.18 15.7
 -14 -2 0 180.78 19.4
 -14 -2 0 165.58 20.1
 14 -2 0 128.09 15.5
 -12 2 -2 1.5 4.2
 -12 2 -2 5.1 5.8
 12 2 2 -5.6 5.9
 -12 -2 -2 1.2 6.2
 -12 -2 -2 7.7 5.6
 12 -2 2 9.1 5.9
 -10 2 -4 33.9 9.4
 -10 2 -4 34.3 8.9
 10 2 4 29.1 9.1
 10 -2 4 39.5 9.6
 -10 -2 -4 28.9 8.9
 -10 -2 -4 31.7 8.9
 -8 2 -6 66.99 11
 8 2 6 51.79 11.6
 -8 2 -6 52.69 10.2
 -8 -2 -6 49.2 9.7
 -8 -2 -6 75.19 14.2
 8 -2 6 52.89 11.5
 6 2 8 151.38 22
 -6 2 -8 125.39 16.7
 -6 2 -8 136.29 13.7
 6 2 8 126.19 15.5
 6 -2 8 119.59 16.9
 -6 -2 -8 130.29 14.5
 -6 -2 -8 128.89 17.9
 4 2 10 189.68 24.9
 -4 2 -10 209.08 23
 -4 2 -10 177.48 17.1
 4 2 10 201.48 19.1
 -4 -2 -10 210.48 22
 4 -2 10 162.28 20.1
 4 -2 10 213.88 19.5
 -4 -2 -10 188.48 17.5
 2 2 12 -6.4 7.2
 2 2 12 6.5 5.2
 -2 2 -12 -13.2 12.2
 -2 2 -12 2.6 3
 -2 -2 -12 9 5.2
 2 -2 12 -7.2 4.2
 2 -2 12 -1.5 6.2
 -2 -2 -12 0.5 9.8
 0 2 -14 70.99 8.7
 0 2 -14 49.7 14.4
 0 2 14 88.29 18.8
 0 2 14 68.09 12.2
 0 -2 14 88.09 16.6
 0 -2 -14 77.89 12.8
 0 -2 -14 73.09 14.4
 0 -2 14 77.49 15.9
 -2 2 16 420.36 30.6
 -2 2 16 396.06 39.4
 2 2 -16 396.26 27.3
 2 2 -16 405.76 39.8
 2 -2 -16 420.86 32.9
 -2 -2 16 448.26 37.2
 2 -2 -16 389.96 33.4
 -2 -2 16 339.17 28.2
 -4 2 18 -1.8 9.7
 -4 2 18 9.1 6.8
 -4 -2 18 7.2 6.7
 -4 -2 18 -7.3 7.6
 4 -2 -18 -2.9 10.9
 4 -2 -18 1.8 7.4
 -6 2 20 40.2 24.9
 -6 -2 20 12.3 7.3
 -6 -2 20 6.8 9.3
 -8 2 22 37.6 12.8
 -8 -2 22 15.9 12.2
 -8 -2 22 20.9 6
 -10 2 24 15.1 10.9
 -10 -2 24 -6.6 5.2
 -10 -2 24 -8.2 7.7
 -21 3 7 53.99 23.3
 -21 -3 7 23.8 12.5
 -21 -3 7 47.8 13.2
 -19 3 5 8.2 7.6
 -19 -3 5 -0.5 6.6
 -19 -3 5 0.6 8
 -17 3 3 19.5 10.1
 -17 -3 3 15 7.6
 -17 -3 3 11.8 9.6
 -15 3 1 174.78 31.3
 -15 3 1 218.98 25
 -15 -3 1 202.08 22.8
 -15 -3 1 173.68 20.7
 15 -3 -1 166.98 16.7
 -13 3 -1 -9.7 5.5
 -13 3 -1 6.5 5.5
 13 -3 1 7.1 6.6
 -13 -3 -1 -13.5 6.5
 -13 -3 -1 4.6 6.6
 11 3 3 254.97 26
 -11 3 -3 224.98 24.3
 -11 3 -3 251.57 24.4
 11 -3 3 218.28 21.4
 -11 -3 -3 268.47 23.6
 -11 -3 -3 318.47 27.9
 9 3 5 221.58 23.6
 -9 3 -5 260.27 25.9
 -9 3 -5 251.77 23.2
 9 -3 5 263.57 23.6
 -9 -3 -5 227.78 25.4
 -9 -3 -5 275.07 22.9
 7 3 7 32.8 7.6
 -7 3 -7 27.8 7.2
 -7 3 -7 6.3 7.2
 -7 -3 -7 30.4 11.5
 -7 -3 -7 19.1 7.1
 7 -3 7 16.9 8.1
 -5 3 -9 80.59 16.8
 5 3 9 100.79 14
 -5 3 -9 99.29 11.2
 -5 -3 -9 114.89 19.1
 5 -3 9 82.79 13.8
 -5 -3 -9 90.79 13.1
 -3 3 -11 45 13.8
 3 3 11 35.2 9.3
 -3 3 -11 34.4 5.8
 3 3 11 63.19 17.5
 -3 -3 -11 50.99 13.8
 3 -3 11 57.39 12.1
 -3 -3 -11 46.8 9.8
 1 3 13 4 6
 -1 3 -13 -7.1 7.4
 -1 3 -13 6.1 3.2
 1 3 13 18.5 12.3
 -1 -3 -13 6.7 5.8
 -1 -3 -13 24.1 9.8
 1 -3 13 7.4 7.6
 -1 3 15 167.18 29.3
 1 3 -15 129.49 11.6
 -1 3 15 165.58 17.3
 1 -3 -15 151.58 18.1
 1 -3 -15 149.79 19.9
 -1 -3 15 159.38 21.2
 -3 3 17 -1.2 7.6
 -3 -3 17 -3.8 6.8
 3 -3 -17 12 7.1
 -5 3 19 90.79 29.8
 -5 -3 19 81.49 18.6
 5 -3 -19 102.29 19.4
 -7 3 21 1.5 6.9
 -7 -3 21 8 8.3
 -9 3 23 14.5 8.9
 -9 -3 23 -9.8 8.6
 -20 4 6 97.89 41.5
 -20 -4 6 39.4 11.8
 -18 4 4 42 13
 -18 -4 4 15.1 8
 -16 4 2 -1.4 6.8
 -16 -4 2 -11.5 5.7
 16 -4 -2 2.1 5.2
 -14 4 0 -7.6 6
 -14 4 0 -4.8 5.1
 -14 -4 0 -5.7 4.7
 14 -4 0 13.1 8.2
 -12 4 -2 6.3 8.9
 -12 4 -2 39.7 11.2
 12 -4 2 17.9 7.6
 -12 -4 -2 19.8 15.4
 -10 4 -4 51.79 12.7
 -10 4 -4 20.1 8.5
 10 -4 4 25.7 8.2
 -10 -4 -4 21.5 7.7
 -10 -4 -4 30 12.8
 -8 4 -6 9.1 7
 8 4 6 1.8 5.5
 -8 4 -6 -2.3 4.5
 -8 -4 -6 3.7 5.5
 8 -4 6 5.3 6.5
 -8 -4 -6 -6.5 8
 -6 4 -8 219.28 31.1
 -6 4 -8 248.48 19.9
 6 4 8 227.48 22.5
 -6 -4 -8 261.87 22.9
 -6 -4 -8 228.58 27.8
 6 -4 8 219.28 22.6
 -4 4 -10 27.3 13
 4 4 10 23.5 7.9
 -4 4 -10 29.3 5.9
 4 -4 10 30.9 9.5
 -4 -4 -10 36.8 9.5
 -4 -4 -10 32.6 12.3
 -2 4 -12 -1.6 15.6
 -2 4 -12 3.4 2.8
 -2 -4 -12 -2.4 5
 2 -4 12 -4.2 4.8
 -2 -4 -12 3.8 14
 0 -4 14 39.5 12.7
 2 -4 -16 49 12.6
 -2 -4 16 57.09 14.2
 4 -4 -18 -2.5 8
 -6 -4 20 13.5 8.3
 -8 -4 22 -5.1 10
 -19 5 5 11.1 18.2
 -19 -5 5 1.6 7.5
 -17 5 3 58.09 15.7
 -17 -5 3 34.7 10.5
 -15 5 1 29.2 12.6
 15 -5 -1 36.9 14.8
 -13 5 -1 -1.4 6.3
 -13 -5 -1 -3 5.2
 13 -5 1 2 7.1
 -11 5 -3 126.59 20.4
 -11 5 -3 106.49 16.3
 11 -5 3 87.69 14.2
 -11 -5 -3 64.49 13.1
 -9 5 -5 78.79 27.9
 -9 5 -5 98.99 14.6
 -9 -5 -5 66.69 12.9
 9 -5 5 113.29 14.4
 -7 5 -7 -0.7 9.2
 -7 5 -7 -4.2 4.5
 7 -5 7 0.9 5.4
 -7 -5 -7 1 5.3
 -5 5 -9 62.59 10.8
 -5 5 -9 66.79 21.8
 -5 -5 -9 104.09 15.3
 5 -5 9 73.79 14.2
 -3 5 -11 53.79 6.9
 3 -5 11 60.29 20.5
 -3 -5 -11 67.59 13.7
 1 -5 13 19.2 9.8
 -1 -5 -13 12.7 8.5
 1 -5 -15 17.2 10
 -1 -5 15 5.8 7.6
 -3 -5 17 13.3 8.9
 3 -5 -17 6.5 9.3
 -5 -5 19 49.99 14
 5 -5 -19 30.1 12
 -7 -5 21 16.7 11.9
 -16 6 2 73.69 17.1
 -16 -6 2 24 9.6
 16 -6 -2 24.3 25.3
 -14 6 0 4.7 8
 14 -6 0 25.2 9.2
 -14 -6 0 3.1 7.1
 -12 6 -2 9.4 7.6
 12 -6 2 7.3 7.1
 -12 -6 -2 -9.9 5.8
 10 -6 4 2.5 6.1
 -10 -6 -4 3.9 6.3
 -8 6 -6 -0.9 5.5
 -8 -6 -6 3.7 6.2
 8 -6 6 -3 4.9
 -6 6 -8 45.2 9
 -6 -6 -8 30.8 9.8
 6 -6 8 38.9 11.1
 -4 6 -10 -2.2 3.6
 4 -6 10 7.4 7.2
 -4 -6 -10 7.5 7.4
 -2 -6 -12 80.99 15.5
 2 -6 12 62.49 15.8
 0 -6 14 5.3 6.7
 0 -6 -14 8.7 8.6
 -2 -6 16 1.9 8.2
 2 -6 -16 5.4 8.4
 4 -6 -18 14.7 10.3
 -4 -6 18 9 9.4
 -6 -6 20 6.1 9.5
 -15 7 1 7.4 11
 -15 -7 1 23.2 11.3
 -13 7 -1 5.1 9.6
 13 -7 1 -4.3 8.2
 -13 -7 -1 -6.5 6.5
 -11 7 -3 10.1 8.1
 11 -7 3 8.2 7.3
 -11 -7 -3 13.7 7.2
 -9 7 -5 67.19 13.5
 -9 -7 -5 41.6 12.4
 9 -7 5 43.9 11.6
 -7 7 -7 22.3 10.4
 -7 7 -7 -12 6.1
 -7 -7 -7 14.8 9
 7 -7 7 -4.9 6.7
 -5 7 -9 81.39 12
 -5 7 -9 62.99 10.3
 -5 -7 -9 63.59 14.6
 5 -7 9 44.5 12.8
 -3 -7 -11 2.8 7.4
 3 -7 11 -2.4 6.5
 -1 -7 -13 -4.9 7.8
 1 -7 13 -4.1 8
 1 -7 -15 21.8 12.2
 -1 -7 15 7 8.6
 3 -7 -17 2.3 11.9
 -3 -7 17 13 10.7
 -10 8 -4 2.1 9.6
 10 -8 4 1.8 9.6
 -10 -8 -4 1.8 9
 -8 8 -6 12.8 12.3
 -8 8 -6 31.2 15.1
 -8 -8 -6 45.2 13.1
 8 -8 6 34.4 11.5
 -6 8 -8 18.4 9.9
 -6 8 -8 6 8.1
 6 -8 8 9.6 8.7
 -4 8 -10 1.6 5.6
 -4 8 -10 -6.1 17.6
 4 -8 10 3.9 8
 -4 -8 -10 -7.3 12
 -2 -8 -12 -11.5 8.8
 -22 0 7 7.3 21.1
 -20 0 5 3.9 7.5
 -20 0 5 -4.6 4.6
 -18 0 3 5.1 6.3
 -18 0 3 1.6 4
 -16 0 1 0.6 4.3
 -16 0 1 -10.5 4.7
 -14 0 -1 6.7 5.5
 -14 0 -1 -1.2 5.1
 12 0 3 6.3 6
 -12 0 -3 3.4 5.3
 -12 0 -3 -1.5 5.1
 12 0 3 6.1 7.7
 10 0 5 -10.1 6.3
 -10 0 -5 6.9 5.2
 -10 0 -5 -1.3 4.5
 10 0 5 10.6 6.9
 -8 0 -7 -1.3 3.9
 8 0 7 1.9 6.3
 -8 0 -7 6.4 5.3
 8 0 7 -2.2 5.9
 6 0 9 -2.4 6.1
 6 0 9 -9 4.5
 -6 0 -9 2.2 3.9
 -6 0 -9 5.9 5.8
 4 0 11 -6.6 4.5
 -4 0 -11 -4.2 5.1
 -4 0 -11 -3.5 3.2
 4 0 11 1.3 7.2
 -2 0 -13 6.2 6.2
 -2 0 -13 2.2 4
 2 0 13 11.1 5.5
 2 0 13 3.9 7.3
 0 0 15 -7.9 8.4
 0 0 -15 3.3 4.5
 0 0 15 5 6
 0 0 -15 -3 5.3
 -2 0 17 1.8 8.2
 -2 0 17 5.9 6.1
 2 0 -17 0.2 7.4
 2 0 -17 -1.3 3.6
 4 0 -19 3.3 6.4
 -4 0 19 3.6 11.5
 -4 0 19 -4.3 5.1
 -6 0 21 -9.8 7.7
 -6 0 21 -0.7 7.2
 -8 0 23 11.1 9
 -8 0 23 2.1 7.3
 -10 0 25 -8.9 8.7
 -21 1 6 52.79 16.5
 -21 -1 6 53.29 15.4
 -19 1 4 2.2 6.4
 -19 1 4 3.4 2.9
 -19 -1 4 -5.6 5.4
 -19 -1 4 12.5 6.1
 -17 1 2 10.3 4.3
 -17 1 2 6.6 7
 -17 -1 2 8.5 7.2
 -17 -1 2 13.9 7.3
 -15 1 0 49.99 18.4
 -15 1 0 53.39 9.4
 -15 -1 0 40.3 14
 -15 -1 0 65.69 11.8
 -13 1 -2 155.98 19.1
 -13 1 -2 166.68 15.9
 13 1 2 148.09 20.4
 -13 -1 -2 145.69 17
 13 -1 2 112.09 15.8
 -13 -1 -2 128.29 17.9
 -11 1 -4 157.78 18.3
 11 1 4 144.49 21.1
 -11 1 -4 175.58 17
 -11 -1 -4 168.38 18.6
 11 -1 4 153.08 18.2
 -11 -1 -4 150.98 17.9
 -9 1 -6 218.58 20.8
 9 1 6 229.68 32.2
 -9 1 -6 230.28 20.5
 9 1 6 210.08 24.9
 -9 -1 -6 183.18 21.1
 9 -1 6 239.18 25
 9 -1 6 215.78 22.2
 -9 -1 -6 210.08 19.8
 -7 1 -8 41.7 9.6
 7 1 8 48.1 12.2
 -7 1 -8 43.3 8.3
 7 1 8 33.4 10.1
 7 -1 8 55.09 11.3
 -7 -1 -8 39.4 8.4
 7 -1 8 37.6 11.1
 -7 -1 -8 55.29 12.2
 -5 1 -10 2.9 3.7
 5 1 10 16 9.7
 5 1 10 -2.1 5.2
 -5 1 -10 -5.6 4.7
 -5 -1 -10 0 4.5
 -5 -1 -10 -7.1 5.8
 5 -1 10 1.4 7.1
 5 -1 10 -5.8 5.2
 -3 1 -12 678.93 43.4
 3 1 12 712.83 47.6
 3 1 12 720.13 54.99
 -3 1 -12 662.63 63.99
 3 -1 12 646.14 51.29
 -3 -1 -12 682.83 45.3
 3 -1 12 749.03 48.4
 -3 -1 -12 721.73 53.19
 -1 1 -14 84.39 16.1
 1 1 14 80.99 18.8
 -1 1 -14 85.69 10.4
 1 1 14 111.69 13.9
 -1 -1 -14 88.79 15.8
 -1 -1 -14 103.49 13.1
 1 -1 14 108.79 12.9
 1 -1 14 112.99 18.3
 1 1 -16 351.56 26.8
 1 1 -16 346.37 33.5
 -1 1 16 395.26 29.1
 -1 1 16 339.27 35.3
 1 -1 -16 329.67 31
 -1 -1 16 335.37 34.1
 1 -1 -16 401.06 29.9
 -1 -1 16 402.66 28.3
 3 1 -18 55.79 10.2
 -3 1 18 45.1 13.4
 -3 1 18 58.39 15.4
 -3 -1 18 42.8 9.3
 3 -1 -18 66.79 12
 -5 1 20 8.1 9.9
 -5 1 20 17 8.2
 -5 -1 20 9 9.6
 5 -1 -20 1.4 8.9
 -5 -1 20 28.7 7.3
 -7 1 22 1.7 9.8
 -7 -1 22 -1.2 9.1
 -7 -1 22 6 5.9
 -9 1 24 83.29 18.1
 -9 -1 24 99.49 13.2
 -9 -1 24 65.19 15.9
 -22 2 7 45.3 15.5
 -22 -2 7 76.39 15.6
 -22 -2 7 57.39 23.1
 -20 2 5 21 10.1
 -20 -2 5 25.7 12.7
 -20 -2 5 13.2 8.6
 -18 2 3 7.8 4.2
 -18 2 3 9.4 7.9
 -18 -2 3 9.6 6.5
 -18 -2 3 -8.6 7.9
 -16 2 1 15.6 8.2
 -16 2 1 8.6 4.5
 -16 -2 1 8.2 7.5
 -16 -2 1 9.9 7.2
 -14 2 -1 382.56 35.9
 -14 2 -1 406.36 31.4
 -14 -2 -1 515.05 35.9
 14 -2 1 379.66 31.5
 -12 2 -3 24.4 7.7
 -12 2 -3 41.7 10.7
 12 2 3 38.9 11.1
 -12 -2 -3 41.2 9.7
 -12 -2 -3 55.09 12.6
 12 -2 3 39.1 9.3
 -10 2 -5 169.88 18.6
 10 2 5 135.99 18.5
 -10 2 -5 157.08 18.1
 -10 -2 -5 188.58 18.6
 -10 -2 -5 130.39 19.1
 10 -2 5 161.08 18.4
 -8 2 -7 87.99 11.8
 8 2 7 85.39 19.3
 8 2 7 77.59 15
 -8 2 -7 81.89 13.6
 8 -2 7 70.29 13.9
 -8 -2 -7 84.89 12.5
 -8 -2 -7 70.49 24.9
 -6 2 -9 11 4.9
 6 2 9 11.9 9.5
 -6 2 -9 8.4 6.4
 6 2 9 -16.7 13.6
 -6 -2 -9 11.9 6.3
 6 -2 9 -4.9 5.9
 -6 -2 -9 7.7 8
 6 -2 9 1.2 7.3
 -4 2 -11 0.9 3.4
 -4 2 -11 3.8 9.5
 4 2 11 -7.3 12.5
 4 2 11 -10.2 5.8
 4 -2 11 -4.2 5.3
 4 -2 11 7.9 8.3
 -4 -2 -11 -2.8 4.4
 -4 -2 -11 10.5 8.4
 2 2 13 119.49 21.4
 2 2 13 149.69 23.6
 -2 2 -13 120.39 16.2
 -2 2 -13 100.99 19
 2 -2 13 123.29 19
 2 -2 13 147.39 15.8
 -2 -2 -13 125.99 15.1
 -2 -2 -13 131.09 19
 0 2 -15 740.63 61.39
 0 2 -15 753.32 48
 0 2 15 781.42 63.19
 0 2 15 738.43 51.09
 0 -2 -15 826.82 57.29
 0 -2 -15 815.52 53.69
 0 -2 15 855.81 51.59
 0 -2 15 769.42 58.39
 2 2 -17 1.2 4.2
 -2 2 17 5.4 8.7
 -2 2 17 15.4 7.3
 2 -2 -17 21.9 8.1
 -2 -2 17 -9.6 8.8
 -2 -2 17 -10.1 4.3
 -4 2 19 2.5 9
 -4 -2 19 16.2 7.3
 4 -2 -19 10.8 8.9
 -4 -2 19 25.7 11.6
 -6 2 21 14.9 10.2
 -6 -2 21 1.4 5
 -6 -2 21 5.6 9.7
 -8 2 23 -15.6 9.9
 -8 -2 23 24 6.3
 -10 -2 25 -13.5 11
 -21 3 6 -1.3 7.5
 -19 3 4 9.6 8.7
 -19 -3 4 30 13.4
 -19 -3 4 14.9 9.1
 -17 3 2 -10.3 4.5
 -17 3 2 -5.3 5.9
 -17 -3 2 -7.3 5.2
 -17 -3 2 0.4 8.3
 -15 3 0 15.9 6.5
 -15 3 0 19.9 9.4
 -15 -3 0 29.2 9.3
 -15 -3 0 28.6 10.7
 -13 3 -2 32.7 9.4
 -13 3 -2 5.5 6
 13 -3 2 27.1 8.4
 -13 -3 -2 14.6 9.8
 -13 -3 -2 18.5 10.7
 -11 3 -4 58.79 14.1
 -11 3 -4 86.59 15.8
 -11 -3 -4 104.79 18
 -11 -3 -4 115.59 15.1
 11 -3 4 99.49 14.1
 9 3 6 55.29 12.7
 -9 3 -6 66.59 14.4
 -9 3 -6 61.39 12.2
 -9 -3 -6 83.79 15.5
 9 -3 6 70.59 13.3
 -9 -3 -6 46.6 10
 -7 3 -8 241.18 26.1
 7 3 8 213.38 22.2
 -7 3 -8 236.18 20
 -7 -3 -8 190.48 24.5
 -7 -3 -8 247.38 21.8
 7 -3 8 251.47 24.3
 5 3 10 82.89 13.8
 -5 3 -10 84.09 9.4
 -5 3 -10 114.39 18.2
 5 -3 10 67.79 13.7
 -5 -3 -10 83.79 16.9
 -5 -3 -10 54.29 11.3
 -3 3 -12 230.28 17.3
 3 3 12 209.68 21.8
 3 3 12 279.07 32.7
 -3 3 -12 239.78 29.1
 -3 -3 -12 248.98 22.7
 3 -3 12 220.18 24.1
 -3 -3 -12 261.17 27.4
 -1 3 -14 86.99 8.6
 1 3 14 78.99 21.3
 1 3 14 90.49 14.7
 -1 -3 -14 91.69 15.6
 -1 -3 -14 89.09 26.3
 1 -3 14 84.39 17.1
 1 3 -16 10 3.7
 -1 3 16 17.4 10.9
 -1 -3 16 -2.5 8
 1 -3 -16 3.4 6.2
 -3 3 18 41.1 15.8
 3 -3 -18 68.89 14.9
 -3 -3 18 48.9 14.1
 -5 3 20 20.2 10.7
 -5 -3 20 23.1 10.9
 5 -3 -20 14.5 9.6
 -7 3 22 7 9.1
 -7 -3 22 -3 9.8
 -9 3 24 1.4 10.7
 -9 -3 24 47.2 15.3
 -20 4 5 -17.2 12.9
 -20 -4 5 -9.8 7.8
 -18 4 3 -2.3 7
 -18 -4 3 2.6 7.3
 -16 4 1 53.19 15.7
 -16 -4 1 28.3 9.7
 16 -4 -1 45.7 9.6
 -14 4 -1 90.49 17
 -14 4 -1 65.69 14
 -14 -4 -1 56.69 12.1
 14 -4 1 56.29 11.5
 -12 4 -3 17.9 9.4
 -12 4 -3 15.8 8.8
 -12 -4 -3 14.9 7.5
 12 -4 3 4.9 6.5
 -10 4 -5 104.29 15.1
 -10 4 -5 133.59 20.1
 10 -4 5 115.49 15.4
 -10 -4 -5 106.59 31.9
 -8 4 -7 7.5 5.7
 -8 4 -7 -8 10.6
 -8 -4 -7 6.9 6.3
 8 -4 7 -1.5 7.4
 -6 4 -9 26.5 12.3
 -6 4 -9 23.7 6
 6 -4 9 9.7 8
 -6 -4 -9 21 8.6
 -4 4 -11 36.8 6.2
 -4 4 -11 30.5 14.9
 -4 -4 -11 22.2 10.4
 4 -4 11 30 10.3
 -2 4 -13 7.3 3
 -2 -4 -13 -11.1 5.7
 2 -4 13 0.6 14
 0 -4 15 10.3 8.8
 0 -4 -15 2.7 6.8
 2 -4 -17 13.8 8
 -2 -4 17 -4 7.1
 4 -4 -19 1.8 8
 -4 -4 19 9.2 7.5
 -6 -4 21 -4.1 8.8
 -8 -4 23 20.4 28.9
 -19 5 4 -0.7 10.3
 -19 -5 4 -13.1 8.1
 -17 5 2 19 10.7
 -17 -5 2 3.3 6.5
 17 -5 -2 -1 6.7
 -15 5 0 11.7 9.7
 -15 -5 0 21.6 7.5
 15 -5 0 3.2 8.2
 -13 5 -2 11.2 7.3
 -13 5 -2 14 9.7
 13 -5 2 15.7 8.5
 -13 -5 -2 15.3 7.9
 -11 5 -4 10.7 10.9
 -11 5 -4 2.5 5.6
 11 -5 4 5.5 7.7
 -11 -5 -4 -3.7 5.4
 -9 5 -6 110.09 21.4
 -9 5 -6 110.59 14.3
 9 -5 6 107.49 15.3
 -7 5 -8 74.59 11.2
 -7 5 -8 63.29 18.3
 -7 -5 -8 89.39 13.6
 7 -5 8 54.59 12.7
 -5 5 -10 15.3 5.2
 -5 -5 -10 9.2 7.7
 -3 5 -12 -3.1 2.7
 -3 -5 -12 0.4 5.7
 3 -5 12 5.8 6.7
 -1 -5 -14 29.2 10.4
 1 -5 14 32.9 11.2
 -1 -5 16 20 8.7
 1 -5 -16 11.8 9.8
 -3 -5 18 33.3 12
 3 -5 -18 42.9 13.3
 5 -5 -20 -15.5 7
 -5 -5 20 -5.9 7
 -16 6 1 18 12.1
 16 -6 -1 1.9 10
 -16 -6 1 20.6 9.6
 -14 6 -1 -0.1 7.6
 -14 -6 -1 -5.2 6
 14 -6 1 -2.2 8.2
 -12 6 -3 4.7 8.1
 12 -6 3 10.7 8
 -12 -6 -3 22.6 9.2
 -10 6 -5 8.2 7.3
 -10 6 -5 -6.6 12.3
 10 -6 5 2.5 7.2
 -10 -6 -5 16.3 7.5
 -8 6 -7 52.49 10.7
 8 -6 7 27.6 13.9
 -8 -6 -7 43.5 11
 -6 6 -9 -1.5 5.2
 -6 -6 -9 -7.5 5.8
 6 -6 9 -4.4 6
 -4 6 -11 16.2 4.6
 4 -6 11 8.9 7.2
 -4 -6 -11 16.3 8.9
 2 -6 13 4.6 7.3
 -2 -6 -13 1.1 7.3
 0 -6 15 1.8 6.6
 0 -6 -15 -15.6 7
 -2 -6 17 44 13.3
 2 -6 -17 71.59 15.5
 4 -6 -19 -10.6 25.1
 -4 -6 19 41.1 14.1
 -13 7 -2 20.3 11.1
 13 -7 2 9.9 10.2
 -13 -7 -2 24.3 9.5
 -11 7 -4 19.1 10.6
 -11 -7 -4 7 9.2
 11 -7 4 8.8 8.5
 -9 7 -6 6.2 8.7
 9 -7 6 8.8 8.8
 -9 -7 -6 -1.1 7.3
 -7 7 -8 21.4 11.9
 -7 7 -8 15.1 8.4
 -7 -7 -8 38.7 11.9
 7 -7 8 24.7 10.9
 -5 7 -10 13.4 6.9
 -5 7 -10 0.3 6
 -5 -7 -10 -11.9 7.6
 5 -7 10 -3.4 5.8
 3 -7 12 1.6 6.7
 -3 -7 -12 -14.1 7.5
 -1 -7 -14 15.6 10.5
 1 -7 14 -3 7.6
 -1 -7 16 -5.1 7
 1 -7 -16 -9.1 9
 -8 8 -7 81.19 17.8
 -8 8 -7 79.59 17.7
 -8 -8 -7 46 32.6
 -6 8 -9 10.8 10.5
 -6 8 -9 18.3 9
 6 -8 9 17.6 8.6
 -6 -8 -9 43.7 23.8
 -22 0 6 18.5 12.3
 -22 0 6 12 5.1
 -20 0 4 -3.2 3.6
 -20 0 4 -5 6.3
 -18 0 2 26.9 11.4
 -18 0 2 52.19 9
 -16 0 0 205.28 19.1
 -16 0 0 166.58 22.4
 -14 0 -2 177.18 26.5
 -14 0 -2 180.88 18.5
 -12 0 -4 49.8 10.4
 -12 0 -4 40.9 11
 12 0 4 46.2 14.7
 12 0 4 60.19 13.6
 10 0 6 63.69 13.6
 -10 0 -6 76.99 12
 -10 0 -6 50.39 11.2
 10 0 6 71.59 14.9
 -8 0 -8 79.49 12.4
 8 0 8 66.19 15.4
 -8 0 -8 51.69 10
 8 0 8 77.39 15.7
 6 0 10 101.89 18.8
 6 0 10 98.99 15.3
 -6 0 -10 88.29 12
 -4 0 -12 -0.2 3.8
 4 0 12 0.9 7.4
 4 0 12 13.5 7
 -4 0 -12 6.3 6.3
 -2 0 -14 30.7 9.8
 2 0 14 28.5 8.8
 -2 0 -14 21 6.2
 2 0 14 23.9 12
 0 0 16 683.93 55.89
 0 0 16 759.72 48.9
 0 0 -16 682.03 46.8
 -2 0 18 5.3 7.4
 -2 0 18 -11.5 8
 2 0 -18 0.5 5
 -4 0 20 194.78 26.7
 4 0 -20 228.48 22.5
 -4 0 20 214.78 20.8
 -6 0 22 79.79 12.7
 -6 0 22 88.39 18.9
 -8 0 24 -5.6 9.1
 -8 0 24 15.4 10.9
 -21 1 5 11.1 8.1
 -21 -1 5 10.8 7.2
 -21 -1 5 10.5 6.6
 -19 1 3 7.3 6.3
 -19 1 3 12 9.2
 -19 -1 3 22.5 8.6
 -19 -1 3 14.5 8.4
 -17 1 1 94.59 11.6
 -17 1 1 136.59 20.4
 -17 -1 1 114.29 20.8
 -15 1 -1 86.09 11.7
 -15 1 -1 68.19 14.6
 -15 -1 -1 95.59 15
 -15 -1 -1 64.49 15
 -13 1 -3 15 6.5
 -13 1 -3 19.9 9.1
 -13 -1 -3 15.1 7.8
 -13 -1 -3 20 7.9
 11 1 5 65.09 14.2
 -11 1 -5 87.59 12.7
 -11 1 -5 88.89 13.7
 11 1 5 86.39 17.4
 -11 -1 -5 76.19 13.5
 -11 -1 -5 93.89 14.8
 11 -1 5 71.09 14.7
 9 1 7 15.1 9.6
 -9 1 -7 11.3 6.5
 9 1 7 10 7.6
 -9 1 -7 8.7 6.1
 -9 -1 -7 18 8.3
 9 -1 7 9.6 7.4
 -9 -1 -7 7.1 6.1
 9 -1 7 22 9.6
 7 1 9 -0.2 17.9
 7 1 9 3.3 8.1
 -7 1 -9 -3.8 5.6
 -7 1 -9 -0.4 3.9
 7 -1 9 4.8 6.5
 -7 -1 -9 5.3 7.9
 -7 -1 -9 2.6 4.9
 7 -1 9 -0.9 6.7
 5 1 11 7 8.6
 -5 1 -11 4.1 4.4
 5 1 11 -1.2 4.9
 -5 1 -11 14.7 7.4
 5 -1 11 8.1 8.3
 -5 -1 -11 17.2 8.4
 -5 -1 -11 3 4.8
 5 -1 11 11 6.7
 -3 1 -13 28.6 10.4
 -3 1 -13 31.5 6.7
 3 1 13 35 13.3
 3 1 13 40.4 9.5
 3 -1 13 37.2 9.5
 3 -1 13 57.09 15.2
 -3 -1 -13 19.3 8.9
 -3 -1 -13 34.8 8.2
 1 1 15 5.6 6.6
 1 1 15 -4.9 8.6
 -1 1 -15 -5.2 3.2
 -1 1 -15 0.1 7.1
 1 -1 15 -2.5 6
 -1 -1 -15 0.6 5.2
 -1 -1 -15 -1.6 6.9
 1 -1 15 10.4 9.3
 -1 1 17 -6.2 7.3
 1 1 -17 -4 4.5
 -1 1 17 -11.2 7.2
 -1 -1 17 4.7 6.1
 -1 -1 17 -16.2 20.5
 1 -1 -17 -5.6 5.2
 -3 1 19 46 9.2
 -3 1 19 23.6 11.7
 3 1 -19 45.9 9.6
 -3 -1 19 31.4 12.7
 3 -1 -19 35.7 9.1
 -3 -1 19 39.4 9.7
 -5 1 21 -2.4 9.5
 -5 1 21 4.6 8.8
 -5 -1 21 -5.5 8.5
 5 -1 -21 -11.7 7
 -5 -1 21 -6.6 6.1
 -7 1 23 4.6 10.4
 -7 -1 23 -0.1 8.5
 -9 1 25 -10.8 11.2
 -9 -1 25 2.2 11.3
 -9 -1 25 -2.7 11.4
 -22 2 6 16.2 10.2
 -22 -2 6 6.4 9.7
 -22 -2 6 12.9 9.2
 -20 2 4 41.6 14.2
 -20 -2 4 26.6 10.8
 -20 -2 4 38.6 12.7
 -18 2 2 29.2 10.5
 -18 2 2 18.8 11.4
 -18 -2 2 22.7 8.5
 -18 -2 2 14.6 8.7
 -16 2 0 -7.9 3.7
 -16 2 0 -6.4 6.1
 -16 -2 0 3.1 7
 -16 -2 0 -3.3 5.8
 -14 2 -2 557.74 40.2
 -14 2 -2 491.05 70.29
 14 -2 2 491.75 39.8
 -14 -2 -2 629.54 43.8
 -12 2 -4 8 5.7
 -12 2 -4 11.3 7
 12 -2 4 -4.1 5.3
 -12 -2 -4 27.3 9.3
 -12 -2 -4 6.8 6.8
 10 2 6 63.79 12.9
 -10 2 -6 54.89 11.6
 -10 2 -6 64.39 11.9
 -10 -2 -6 53.29 10.4
 10 -2 6 49.6 12.5
 -10 -2 -6 52.69 12.7
 8 2 8 240.68 29.8
 -8 2 -8 267.37 25.1
 -8 2 -8 214.68 20.3
 -8 -2 -8 232.98 25.6
 -8 -2 -8 220.48 20.9
 8 -2 8 230.38 24.5
 -6 2 -10 181.88 21.4
 6 2 10 154.78 19.4
 6 2 10 191.48 26.7
 -6 2 -10 176.28 15.9
 -6 -2 -10 178.78 22.1
 6 -2 10 189.88 21.7
 6 -2 10 238.48 22.9
 -6 -2 -10 193.68 18.3
 4 2 12 50.09 10.9
 -4 2 -12 35.9 11.5
 4 2 12 78.09 19.2
 -4 -2 -12 56.19 10.5
 4 -2 12 37.7 10.2
 4 -2 12 63.59 14.1
 -4 -2 -12 36.8 11.3
 -2 2 -14 317.57 22.6
 -2 2 -14 324.37 38.1
 2 2 14 296.57 26.6
 2 2 14 334.07 36.8
 2 -2 14 361.26 28.1
 2 -2 14 269.87 30.8
 -2 -2 -14 333.87 38.7
 -2 -2 -14 354.06 27.9
 0 2 16 -0.9 7.3
 0 2 16 3.3 8.4
 0 2 -16 14.1 6.2
 0 -2 -16 9.7 6.7
 0 -2 16 15.3 7.3
 0 -2 16 1.6 13.1
 -2 2 18 59.09 26.7
 -2 -2 18 25.7 11.8
 -2 -2 18 29.1 6.7
 -4 2 20 37.4 14.1
 -4 -2 20 29.6 6.3
 -4 -2 20 46.3 14.7
 4 -2 -20 39.6 12.6
 -6 2 22 -20.7 9
 -6 -2 22 -1.4 9.4
 -6 -2 22 -6.1 4.9
 -8 2 24 16.5 10.9
 -8 -2 24 2.8 6.2
 -8 -2 24 61.19 17.3
 -21 3 5 0.6 7.8
 -21 -3 5 15.8 9.8
 -19 3 3 -0.5 7.5
 -19 -3 3 -2.4 6.4
 -17 3 1 5.1 7.5
 -17 -3 1 12.7 8.1
 -15 3 -1 -8 6.1
 -15 3 -1 18.1 8.3
 -15 -3 -1 25.1 16.5
 15 -3 1 5.9 7.5
 -15 -3 -1 -5.1 5.5
 -13 3 -3 44.1 11.6
 -13 3 -3 30.1 10.2
 -13 -3 -3 24.7 12.2
 -13 -3 -3 59.09 13
 13 -3 3 30.2 10.4
 -11 3 -5 6.1 6.2
 -11 3 -5 5 6.9
 -11 -3 -5 13.7 7.7
 11 -3 5 -6.3 6.4
 -9 3 -7 13.5 8.7
 -9 3 -7 7.4 5.4
 -9 -3 -7 10.6 6.5
 -9 -3 -7 20.9 9.8
 9 -3 7 1.8 8.3
 -7 3 -9 35.1 12
 -7 3 -9 62.49 9.5
 7 3 9 57.69 19.2
 -7 -3 -9 68.79 17.3
 7 -3 9 61.59 14.7
 -7 -3 -9 34.3 9.1
 5 3 11 33.1 15.9
 5 3 11 9.8 9.9
 -5 3 -11 31.9 11.4
 -5 3 -11 25.8 5.6
 5 -3 11 27 10.7
 -5 -3 -11 29.9 8.8
 3 3 13 38 13.8
 -3 -3 -13 2.5 6.3
 3 -3 13 7.6 8
 1 3 15 17.8 12
 -1 3 -15 0.5 3.5
 1 -3 15 -0.8 7.7
 -1 -3 -15 -2.1 6
 1 3 -17 -2.7 3.6
 -1 3 17 -0.4 9.1
 -1 -3 17 4.3 9.2
 1 -3 -17 -1.5 6
 -3 3 19 8.1 7.3
 -3 -3 19 -12.1 7.3
 3 -3 -19 -2.7 8.3
 -5 3 21 22.5 13.1
 -5 -3 21 49 14.7
 5 -3 -21 51.19 14.2
 -7 3 23 4.1 9.4
 -7 -3 23 -6.1 10.6
 -20 4 4 19.6 10.2
 -20 -4 4 5 8.5
 -18 4 2 30.4 12.1
 -18 -4 2 25.1 9.9
 -16 4 0 22.9 8.7
 -16 4 0 20.9 9
 -16 -4 0 16.4 7.7
 16 -4 0 24.1 8.9
 -14 4 -2 78.79 16.7
 -14 4 -2 91.89 16.8
 -14 -4 -2 62.39 13.2
 14 -4 2 81.99 14
 -12 4 -4 2.8 5.1
 -12 4 -4 6.2 8
 -12 -4 -4 -2.8 5.3
 12 -4 4 -4.2 6.4
 -10 4 -6 60.49 12.7
 -10 4 -6 68.59 18.5
 10 -4 6 48.9 12.2
 -10 -4 -6 58.69 11.8
 -8 4 -8 53.29 14.6
 -8 4 -8 73.79 11
 8 -4 8 58.89 13.2
 -8 -4 -8 68.79 13.2
 -6 4 -10 60.79 9.2
 6 -4 10 41.3 12.1
 -6 -4 -10 57.59 11.8
 -4 4 -12 316.87 33.4
 -4 -4 -12 234.88 24.3
 4 -4 12 145.39 42.4
 -2 -4 -14 10.9 7.5
 2 -4 14 10.5 8.9
 0 -4 -16 7.1 7.4
 0 -4 16 0.6 6.6
 2 -4 -18 20.4 8.4
 -2 -4 18 17.8 9.9
 4 -4 -20 -4.4 7.3
 -4 -4 20 4 8.4
 -6 -4 22 5.3 11.1
 -17 5 1 0.8 8
 -17 -5 1 0.2 7.4
 -15 5 -1 19 9.2
 -15 -5 -1 13.8 7.4
 15 -5 1 0 8.8
 -13 5 -3 110.99 20
 -13 5 -3 118.99 17.4
 13 -5 3 80.09 14.7
 -13 -5 -3 75.99 14.3
 -11 5 -5 2.4 11
 -11 5 -5 4.6 5.9
 11 -5 5 24.4 9.7
 -11 -5 -5 9.1 6.5
 -9 5 -7 41 16.2
 -9 5 -7 64.39 12.6
 -9 -5 -7 35.1 9.2
 9 -5 7 53.49 12.3
 -7 5 -9 128.99 14
 7 -5 9 105.29 31.8
 -7 -5 -9 105.49 16.1
 -5 5 -11 -1.3 3.6
 5 -5 11 15.9 8.6
 -5 -5 -11 2.7 6.6
 -3 -5 -13 37.8 11.9
 3 -5 13 29.4 10.2
 1 -5 15 39.7 11.9
 -1 -5 -15 44.8 12.4
 1 -5 -17 -1.5 7.8
 -1 -5 17 -10.1 5.9
 3 -5 -19 42.3 12.7
 -3 -5 19 52.49 14.8
 5 -5 -21 7.7 11.6
 -16 6 0 20.7 11.2
 16 -6 0 7.6 10
 -16 -6 0 0.9 7.8
 -14 6 -2 -4.6 7.1
 -14 -6 -2 -4.6 6.7
 14 -6 2 -4.8 10.2
 -12 6 -4 5.8 6.7
 -12 -6 -4 -5 6
 12 -6 4 -2.4 8.1
 -10 6 -6 -4.7 6.2
 -10 -6 -6 -1.8 6.6
 -8 6 -8 6.1 7
 8 -6 8 17.2 8.9
 -8 -6 -8 16.4 8.4
 -6 6 -10 7.3 4.9
 -6 -6 -10 4.2 6.5
 6 -6 10 -4.9 6.6
 -4 6 -12 7.6 3.7
 4 -6 12 1 6.9
 -4 -6 -12 6.8 7.9
 2 -6 14 22.6 8.6
 -2 -6 -14 11.9 9.2
 0 -6 16 -6.4 6.2
 0 -6 -16 -8.3 7
 -2 -6 18 1.4 15.1
 2 -6 -18 -3.4 12.3
 -13 7 -3 65.89 17.6
 -13 -7 -3 44.2 13.7
 -11 7 -5 8.4 9
 11 -7 5 9.3 9.9
 -11 -7 -5 11.7 9.5
 -9 7 -7 27.5 10.1
 9 -7 7 -7.9 8.2
 -9 -7 -7 12 8.6
 -7 7 -9 -3.6 10.8
 -7 7 -9 4.3 7.1
 7 -7 9 17.3 8.5
 -5 -7 -11 1.7 8.5
 5 -7 11 11.2 8.3
 -3 -7 -13 87.59 18.5
 3 -7 13 46.3 12.9
 -1 -7 -15 7.1 10.9
 1 -7 15 -4.3 17.2
 -22 0 5 -1.1 7.4
 -22 0 5 -6.4 5
 -20 0 3 -2.3 4.9
 -20 0 3 5 7.2
 -18 0 1 -0.3 5.1
 -18 0 1 -4.1 5.8
 -16 0 -1 0 6.2
 -14 0 -3 -4.2 5.8
 -14 0 -3 -1.2 5.5
 -12 0 -5 0.7 5.1
 12 0 5 -14.3 9.8
 12 0 5 -11 6
 -12 0 -5 0.4 6.3
 -10 0 -7 -0.7 11.7
 -10 0 -7 0.2 5
 10 0 7 -1.6 6.8
 -8 0 -9 -6.9 5.4
 -8 0 -9 -3.4 4.7
 -6 0 -11 0.5 6.4
 6 0 11 -6.6 6.8
 -6 0 -11 1.1 4.3
 6 0 11 -1.1 6.5
 4 0 13 2.7 8.7
 -4 0 -13 4.4 4.8
 4 0 13 -2.9 6.5
 -4 0 -13 -3.9 6.3
 2 0 15 -8.4 6.6
 2 0 15 -2.6 7.8
 -2 0 -15 4.5 4.7
 0 0 -17 11.5 5.6
 0 0 17 -10.7 8.1
 0 0 17 -9.1 6.8
 -2 0 19 -8.7 6.8
 -2 0 19 10.2 7.8
 2 0 -19 5.1 5.9
 -4 0 21 -1.9 7.2
 4 0 -21 -13.6 6.3
 -4 0 21 -7.7 7.9
 -6 0 23 16.7 10.9
 -6 0 23 -18 7.2
 -8 0 25 0.7 9.8
 -21 1 4 5.9 10.3
 -21 1 4 0.8 4.5
 -21 -1 4 15 6.8
 -21 -1 4 -8.3 6.8
 -19 1 2 -5.1 4.2
 -19 1 2 -0.3 7.7
 -19 -1 2 4 7.4
 -19 -1 2 2.7 6.8
 -17 1 0 15.7 8.3
 -17 1 0 20.8 6.4
 -17 -1 0 15.8 9
 -17 -1 0 30 10
 -15 1 -2 75.19 11.8
 -15 1 -2 49.4 13.8
 -15 -1 -2 53.89 14.1
 15 -1 2 71.19 14.9
 -15 -1 -2 105.39 24.4
 -13 1 -4 170.58 18
 -13 1 -4 183.28 20.5
 -13 -1 -4 174.98 25.6
 -13 -1 -4 150.38 21.6
 11 1 6 166.88 24
 -11 1 -6 167.28 19.2
 -11 1 -6 206.08 20.3
 11 1 6 128.69 26.3
 -11 -1 -6 202.88 22
 11 -1 6 165.28 20.8
 -11 -1 -6 210.68 20.3
 9 1 8 8.2 8.6
 -9 1 -8 4.6 5
 9 1 8 6 8.1
 -9 -1 -8 -0.6 7.3
 9 -1 8 3.6 13.9
 9 -1 8 -2.8 6.2
 -9 -1 -8 1.9 5.3
 -7 1 -10 116.99 15.9
 -7 1 -10 113.69 13.2
 7 1 10 110.59 16.7
 7 1 10 97.39 20.3
 -7 -1 -10 104.99 16.2
 7 -1 10 100.99 18.4
 7 -1 10 117.59 18
 -7 -1 -10 113.29 13.7
 -5 1 -12 256.67 25.9
 -5 1 -12 226.88 19.5
 5 1 12 223.58 28.9
 5 1 12 264.27 24.4
 5 -1 12 256.17 25.1
 -5 -1 -12 233.48 25.1
 -5 -1 -12 252.97 21.5
 5 -1 12 232.98 27.2
 -3 1 -14 22.2 6
 3 1 14 34.7 13.8
 -3 1 -14 -31.2 29.8
 3 1 14 28.4 9.8
 3 -1 14 37 12.9
 3 -1 14 46.8 11.9
 -3 -1 -14 23.8 7.4
 1 1 16 397.46 87.09
 1 1 16 494.95 37
 -1 1 -16 481.65 33.5
 1 -1 16 590.54 38.6
 -1 -1 -16 454.95 35.2
 1 -1 16 351.96 48.3
 1 1 -18 74.59 11.4
 -1 1 18 55.69 16.9
 -1 1 18 79.09 13.5
 -1 -1 18 102.19 20.3
 -1 -1 18 93.69 14.1
 1 -1 -18 62.19 11.9
 3 1 -20 23.1 7.8
 -3 1 20 28.5 12.6
 -3 1 20 16.1 9.5
 -3 -1 20 32.7 12.5
 -3 -1 20 27 8.4
 3 -1 -20 14.3 8.2
 -5 1 22 55.99 16.8
 -5 -1 22 41.3 10
 -5 -1 22 19.7 12.6
 -7 1 24 8.7 10.9
 -7 -1 24 6 11
 -7 -1 24 11 9.8
 -20 2 3 -0.8 4.8
 -20 2 3 2.2 7.9
 -20 -2 3 15.1 9.2
 -20 -2 3 3.3 7.6
 -18 2 1 35.9 13.3
 -18 -2 1 27.2 10
 -18 -2 1 13.5 8.9
 -16 2 -1 53.59 10.5
 -16 2 -1 68.19 15.5
 -16 -2 -1 61.09 13.9
 -16 -2 -1 69.19 13.9
 16 -2 1 79.79 14.2
 -14 2 -3 42.1 10.9
 -14 2 -3 30.9 10.7
 -14 -2 -3 49.8 12.6
 14 -2 3 49.2 12.7
 -14 -2 -3 44.8 11.4
 -12 2 -5 22.2 9.2
 -12 2 -5 32.1 9.5
 -12 -2 -5 35.2 11
 12 -2 5 34.8 10.6
 -12 -2 -5 29.4 10.1
 -10 2 -7 29.2 8
 -10 2 -7 18.3 8.4
 10 -2 7 6.4 9.1
 -10 -2 -7 11.8 8.4
 -10 -2 -7 9.2 6.7
 -8 2 -9 5.1 5.3
 8 2 9 36 13.1
 -8 2 -9 10.8 7.9
 8 2 9 10 8
 8 -2 9 7.2 8.9
 -8 -2 -9 34.9 10.7
 -8 -2 -9 10.6 7
 -6 2 -11 3.7 7.3
 -6 2 -11 -1.1 3.8
 6 2 11 5.4 10.2
 6 2 11 -6.4 7.1
 6 -2 11 13.2 9.6
 6 -2 11 4.1 9.2
 -6 -2 -11 1.1 5.5
 -6 -2 -11 18 14.5
 -4 2 -13 7.6 4.5
 4 2 13 14 11.1
 4 2 13 9.2 7.1
 -4 -2 -13 10.6 6.1
 4 -2 13 11.5 9.8
 4 -2 13 22.9 10.9
 2 2 15 19 21.5
 2 2 15 34.4 10.4
 -2 2 -15 43 7.2
 2 -2 15 53.59 20.1
 -2 -2 -15 42 10.1
 2 -2 15 52.09 12.1
 0 2 17 28.7 10.5
 0 -2 -17 -0.8 5.4
 0 -2 17 -3.9 6.4
 0 -2 17 16.2 11.3
 2 2 -19 14.4 5.7
 -2 2 19 3.8 9
 2 -2 -19 -2.1 8.9
 -2 -2 19 -0.3 9.4
 -2 -2 19 4.1 5.7
 -4 2 21 -1.1 8.9
 -4 -2 21 8.6 6.1
 4 -2 -21 13.4 8
 -4 -2 21 2 11.2
 -6 2 23 -2.3 10
 -6 -2 23 7.9 10.9
 -6 -2 23 17.8 6.2
 -21 3 4 -8.7 6.4
 -21 -3 4 0.2 14
 -19 3 2 39.4 13.7
 -19 3 2 22.6 7.6
 -19 -3 2 24.8 10.4
 -17 3 0 9.8 6.4
 -17 3 0 5.5 6.5
 17 -3 0 3.4 7.3
 -17 -3 0 10.8 7.3
 -15 3 -2 0.6 7.3
 -15 3 -2 5 6.8
 15 -3 2 0.3 6.8
 -15 -3 -2 3.2 7.3
 -13 3 -4 78.29 22.6
 -13 3 -4 39.1 11
 -13 -3 -4 39 10.5
 13 -3 4 38.7 11
 -11 3 -6 145.99 24.7
 -11 3 -6 221.48 21.8
 -11 -3 -6 186.38 20.5
 11 -3 6 181.88 21
 -9 3 -8 58.09 11.2
 -9 3 -8 79.79 16.6
 9 -3 8 71.29 15.1
 -9 -3 -8 108.89 15.9
 -7 3 -10 68.49 15.9
 -7 3 -10 95.19 11.7
 7 -3 10 109.99 17.3
 -7 -3 -10 75.09 33.2
 5 3 12 77.59 23.1
 -5 3 -12 60.89 9.1
 5 -3 12 95.69 18.1
 -5 -3 -12 73.69 33.1
 -3 3 -14 38.3 6.6
 3 3 14 53.09 17.5
 -3 -3 -14 26.7 11.5
 3 -3 14 39.1 12.6
 1 3 16 33.9 15.5
 -1 3 -16 36.5 6.7
 -1 -3 -16 27.5 10.7
 1 -3 16 26.6 12.1
 1 3 -18 68.09 9
 -1 3 18 60.69 17.9
 -1 -3 18 89.89 18.9
 1 -3 -18 73.29 14.7
 -3 3 20 27.3 13.4
 -3 -3 20 21.2 10.4
 3 -3 -20 1.3 8.8
 -5 3 22 -9.2 7.8
 5 -3 -22 15 10.5
 -5 -3 22 6 12.6
 -7 3 24 3.7 13
 -7 -3 24 29.4 24.7
 -18 4 1 16.8 11.1
 -18 -4 1 1.6 7.6
 -16 4 -1 -0.1 8.1
 -16 4 -1 6.7 7.6
 -16 -4 -1 4.1 6.5
 16 -4 1 -1.2 7.3
 -14 4 -3 4.9 9.3
 -14 4 -3 2.9 6.5
 14 -4 3 7.2 8.8
 -14 -4 -3 11 8
 -12 4 -5 136.89 17.7
 -12 4 -5 96.49 21.6
 -12 -4 -5 99.99 15.5
 12 -4 5 76.09 14.9
 -10 4 -7 -12.9 7.2
 -10 4 -7 6.2 5.4
 10 -4 7 8.9 8.3
 -10 -4 -7 5.8 6.8
 -8 4 -9 18.5 6.7
 -8 4 -9 44.8 21.4
 8 -4 9 11.1 9.3
 -8 -4 -9 32.3 9.3
 -6 4 -11 13.6 5.1
 -6 -4 -11 5.3 6.9
 6 -4 11 20.4 13.9
 -4 4 -13 17.7 5.2
 4 -4 13 7.6 8.7
 -4 -4 -13 26.3 9
 -2 4 -15 7 3.5
 2 -4 15 3.8 9.2
 -2 -4 -15 9.7 7.8
 0 -4 -17 16.6 9.5
 0 -4 17 13.8 10.3
 2 -4 -19 19.4 10.3
 -2 -4 19 30 11.9
 -4 -4 21 -4.8 10.8
 4 -4 -21 4.2 10.4
 -6 -4 23 24.2 15
 -17 5 0 1.7 8.3
 17 -5 0 0.4 8.7
 -17 -5 0 5.7 8
 -15 5 -2 20.3 13.3
 -15 5 -2 52.69 12.6
 -15 -5 -2 22.6 9.8
 15 -5 2 47.9 13.3
 -13 5 -4 10.6 7.5
 -13 5 -4 -3.1 10.6
 -13 -5 -4 5.8 6.9
 13 -5 4 10 8.8
 -11 5 -6 4.6 12.3
 -11 5 -6 7.4 8.1
 11 -5 6 12.2 8.8
 -11 -5 -6 12.3 7.4
 9 -5 8 6.8 12.3
 -9 -5 -8 13 8.2
 -7 5 -10 117.69 13.2
 -7 -5 -10 107.79 16.5
 7 -5 10 99.99 18.6
 -5 5 -12 14 5.2
 5 -5 12 19.9 10
 -5 -5 -12 25.5 10
 -3 5 -14 16.6 4
 -3 -5 -14 42.7 11.6
 3 -5 14 30.2 10
 1 -5 16 -5.9 8
 -1 -5 -16 -9 5.6
 -1 -5 18 7.6 9
 1 -5 -18 14.5 9.5
 -3 -5 20 -16.9 12.7
 3 -5 -20 -3.5 9
 -16 6 -1 -11.2 9.1
 16 -6 1 3.4 11.5
 -16 -6 -1 23.7 13.1
 -14 6 -3 8.5 8.4
 14 -6 3 3.7 10.1
 -14 -6 -3 10.1 7.8
 -12 6 -5 22.7 9.3
 12 -6 5 3.5 10.7
 -12 -6 -5 19.9 10
 -10 6 -7 -2 7.7
 -10 -6 -7 1 7.1
 10 -6 7 4.7 9.8
 -8 6 -9 4.7 5.3
 -8 -6 -9 -15.7 6.9
 8 -6 9 6.2 8
 -6 6 -11 15.9 5.6
 6 -6 11 7.9 7.1
 -6 -6 -11 -10 6.6
 -4 6 -13 0.6 3.5
 -4 -6 -13 4.7 7.8
 4 -6 13 -4.1 6.7
 -2 -6 -15 20 9.6
 2 -6 15 20.1 10
 0 -6 17 27.5 12.8
 0 -6 -17 15.8 15
 -2 -6 19 3.9 8.8
 2 -6 -19 -14.6 9.2
 -11 7 -6 6.4 9.1
 11 -7 6 4.6 10.2
 -11 -7 -6 9.9 16.1
 -9 7 -8 -7.9 8.3
 9 -7 8 13.5 9.6
 -9 -7 -8 -7.5 9.6
 -7 7 -10 6.7 7.5
 -7 -7 -10 15.7 13.4
 7 -7 10 18.2 9.7
 -5 7 -12 9 17.8
 -5 7 -12 8.8 5.9
 5 -7 12 12 7.5
 -5 -7 -12 2.5 20.5
 3 -7 14 21.6 16.1
 -3 -7 -14 12.6 10.6
 -22 0 4 49.5 13.6
 -20 0 2 9.1 5.7
 -20 0 2 6.3 7.1
 -18 0 0 13.9 8.2
 -18 0 0 4.4 6.1
 -16 0 -2 980.3 63.89
 -16 0 -2 978.8 69.69
 -14 0 -4 77.89 20.4
 14 0 4 75.99 17.2
 -14 0 -4 101.49 17.9
 12 0 6 261.37 28.1
 -12 0 -6 259.37 24.6
 10 0 8 18 10.6
 -10 0 -8 2.2 5.1
 10 0 8 8.3 7.9
 -10 0 -8 14.2 7.7
 8 0 10 11.6 9.3
 -8 0 -10 8.6 6.1
 8 0 10 10 9.1
 -8 0 -10 3.2 5.8
 -6 0 -12 54.39 10.1
 -6 0 -12 27.1 15.5
 6 0 12 55.69 15.2
 6 0 12 66.99 14
 -4 0 -14 702.13 46.1
 4 0 14 701.93 59.79
 -2 0 -16 923.41 60.29
 2 0 16 981.1 71.89
 0 0 18 -8.8 7.4
 0 0 18 -4.9 8.8
 0 0 -18 1.5 5.7
 2 0 -20 5.5 7.1
 -2 0 20 12.5 9.3
 -2 0 20 8.6 9.3
 -4 0 22 -9.3 8.2
 -4 0 22 -9.6 8.4
 4 0 -22 8.1 7.1
 -6 0 24 24.4 13.9
 -21 1 3 -6.5 5.2
 -21 1 3 15.1 9.7
 -21 -1 3 7 21.7
 -21 -1 3 -0.6 9.4
 -19 1 1 -2.5 6.3
 -19 1 1 7.5 5.4
 -19 -1 1 -6.9 7
 -19 -1 1 6.4 7.1
 -17 1 -1 15.3 9.1
 -17 1 -1 14.3 6.1
 -17 -1 -1 5.7 7.8
 -17 -1 -1 12.7 8.5
 -15 1 -3 30.3 10.1
 -15 1 -3 32.4 8.8
 15 -1 3 40.8 12
 -15 -1 -3 30.1 10.6
 -15 -1 -3 29.3 10.7
 -13 1 -5 6.6 6.5
 -13 1 -5 2.8 11.7
 -13 -1 -5 12 7.4
 13 -1 5 -3.3 7.2
 -13 -1 -5 -0.7 7.2
 -11 1 -7 1.6 4.6
 -11 1 -7 -4 5.7
 11 1 7 9.4 9.4
 -11 -1 -7 -4.1 6.6
 -11 -1 -7 1.5 6
 11 -1 7 -4.6 6.7
 9 1 9 53.19 14.4
 -9 1 -9 48.6 11
 -9 1 -9 37.9 9.2
 9 1 9 18.8 12.9
 -9 -1 -9 38.3 11
 -9 -1 -9 38.6 9.4
 9 -1 9 47.6 13.1
 9 -1 9 46.3 14
 7 1 11 28.3 12.3
 -7 1 -11 19.7 6.9
 7 1 11 29.6 10.9
 -7 1 -11 35.9 10.7
 7 -1 11 50.99 13.9
 -7 -1 -11 -10.9 30.7
 7 -1 11 51.09 19.6
 -7 -1 -11 12.6 6.6
 -5 1 -13 -0.1 4.7
 5 1 13 0 9.1
 5 1 13 -15.3 6.6
 -5 -1 -13 8.2 5.6
 5 -1 13 -8.1 8.4
 5 -1 13 1.7 9.4
 3 1 15 -0.4 7.9
 3 1 15 6.7 9.4
 3 -1 15 -6 7.7
 3 -1 15 -5.9 10.1
 -3 -1 -15 5.8 6
 1 1 17 31.3 10.6
 -1 1 -17 40.5 8.8
 1 1 17 40.6 14.5
 1 -1 17 41.8 15.3
 -1 -1 -17 30.1 8.5
 1 -1 17 44.6 11.9
 -1 1 19 0.6 8.9
 -1 1 19 7.1 9.6
 1 1 -19 -9.3 4.6
 -1 -1 19 -3.5 7
 -1 -1 19 14.7 8
 1 -1 -19 2 5.9
 3 1 -21 15.4 7.4
 -3 1 21 12.4 10.3
 3 -1 -21 15.6 14.3
 -3 -1 21 20.7 8.4
 -5 -1 23 9.8 11.3
 5 -1 -23 7.2 9.2
 -5 -1 23 10.8 8.5
 -7 1 25 -16.7 12.3
 -7 -1 25 7.8 13.7
 -7 -1 25 11.5 10.5
 -20 2 2 4 6.5
 -20 2 2 10.4 12.7
 -20 -2 2 -19.5 17
 -20 -2 2 0.4 8.9
 -18 2 0 46.8 14.4
 -18 2 0 50.19 9.2
 -18 -2 0 -1.4 20.6
 -18 -2 0 51.99 12.5
 -16 2 -2 -2.9 6.4
 -16 2 -2 16.2 6.6
 -16 -2 -2 -6.7 17
 16 -2 2 10.4 7.9
 -16 -2 -2 4.7 7.2
 -14 2 -4 8.4 7.3
 -14 -2 -4 -4.8 5.5
 -14 -2 -4 11.8 25.5
 14 -2 4 -8.8 6.7
 -12 2 -6 99.19 24.1
 -12 2 -6 143.49 17.7
 -12 -2 -6 144.39 18.2
 12 -2 6 111.29 17.2
 -10 2 -8 64.69 13.5
 -10 2 -8 57.09 11.2
 -10 -2 -8 38.2 11.6
 10 -2 8 34.2 12.1
 -8 2 -10 39.3 8.9
 8 2 10 47.3 16.8
 -8 2 -10 30.6 10.5
 -8 -2 -10 38.9 10.4
 8 -2 10 41.8 13.5
 -6 2 -12 122.29 13.7
 6 2 12 122.69 37.2
 6 -2 12 162.38 21.3
 -6 -2 -12 159.98 16.6
 6 -2 12 143.99 21.4
 -4 2 -14 36.6 7.2
 4 2 14 45.2 16.2
 -4 -2 -14 36.6 8.9
 4 -2 14 49 14.2
 4 -2 14 37.9 13.9
 -2 2 -16 93.89 10.6
 2 2 16 79.69 21.1
 2 -2 16 105.89 16.5
 -2 -2 -16 71.49 15.2
 2 -2 16 69.79 17.7
 0 2 -18 68.59 9.9
 0 2 18 34.8 14.4
 0 -2 18 62.89 12.3
 0 -2 -18 41.8 11.2
 0 -2 18 33.6 15.3
 -2 2 20 3.7 8
 2 2 -20 8.6 5.7
 -2 -2 20 14.3 6.5
 2 -2 -20 2.2 7.8
 -2 -2 20 -5.2 8.6
 -4 2 22 10.9 11.7
 -4 -2 22 18.2 12.2
 -4 -2 22 10.5 6.7
 4 -2 -22 10 8.9
 -6 2 24 53.39 18.4
 -6 -2 24 35.9 8.9
 -6 -2 24 2.6 12.4
 -19 3 1 -13.3 6.8
 -19 3 1 13.5 8.8
 -19 -3 1 1.2 8.8
 -17 3 -1 80.39 14.6
 -17 3 -1 84.29 18.4
 17 -3 1 86.99 14.7
 -15 3 -3 5.5 8.3
 -15 3 -3 8.1 7.9
 -15 -3 -3 6.5 7.8
 15 -3 3 -4.1 7.4
 -13 3 -5 3.2 6.9
 -13 3 -5 23.6 18.1
 -13 -3 -5 12.8 8
 13 -3 5 9.9 8.3
 -11 3 -7 61.19 13.7
 -11 3 -7 60.19 11.5
 11 -3 7 49.1 13.7
 -11 -3 -7 47 11
 -9 3 -9 -9 8.6
 -9 3 -9 0.9 4.4
 9 -3 9 -10.5 7.5
 -9 -3 -9 -0.1 5.6
 -7 3 -11 5.7 4.9
 7 -3 11 9 9.8
 -7 -3 -11 9.9 7.2
 -5 3 -13 24.9 6.1
 5 3 13 32.2 15.1
 5 -3 13 0.7 9.4
 -5 -3 -13 17 7.4
 -3 3 -15 0.4 3.5
 3 3 15 -5 9.5
 3 -3 15 7.4 9.7
 -3 -3 -15 9.1 7
 -1 3 -17 50.29 15
 1 3 17 58.99 19.1
 -1 -3 -17 61.49 13.6
 -1 3 19 8.4 9.9
 1 3 -19 10.7 4.8
 1 -3 -19 14.2 9.7
 -1 -3 19 13.6 10.6
 -3 3 21 -13.6 8.8
 3 -3 -21 -0.3 7.2
 -5 3 23 -1 11.6
 5 -3 -23 22.7 11.3
 -5 -3 23 3.9 15.1
 -18 4 0 20.7 10.9
 -18 4 0 16.6 9.7
 18 -4 0 21.1 10.5
 -18 -4 0 -0.6 9.5
 -16 4 -2 2.4 7.7
 -16 4 -2 -5.8 8.4
 16 -4 2 1.6 8.6
 -16 -4 -2 -4.5 7
 -14 4 -4 13.2 7.9
 -14 4 -4 -4.4 10
 14 -4 4 16.1 8.9
 -14 -4 -4 0.3 6.5
 -12 4 -6 9.3 10.8
 -12 4 -6 25.9 13
 12 -4 6 8.9 10
 -12 -4 -6 23.4 9
 -10 4 -8 40.5 9.5
 -10 -4 -8 16.3 9.7
 10 -4 8 29.5 11
 -8 4 -10 13.7 5.9
 8 -4 10 -8.4 11.6
 -8 -4 -10 3.6 6.9
 -6 4 -12 50.59 8.2
 -6 -4 -12 42 10.5
 6 -4 12 48.9 13.6
 -4 4 -14 6.8 4.1
 -4 -4 -14 0.8 7.4
 4 -4 14 22.4 9.5
 -2 4 -16 9.5 3.9
 -2 -4 -16 21.6 8.8
 2 -4 16 -2.7 6.6
 0 -4 18 -14.2 7.6
 0 -4 -18 8.1 8.2
 2 -4 -20 35.9 12.5
 -2 -4 20 36.3 14
 4 -4 -22 -5.7 9.9
 -4 -4 22 4 11.5
 -17 5 -1 -2 7.4
 -17 -5 -1 5.4 9.5
 17 -5 1 12.4 10.6
 -15 5 -3 26.3 14.6
 -15 5 -3 48.5 13.3
 15 -5 3 18.7 12.5
 -15 -5 -3 40.5 11.4
 -13 5 -5 -13.1 6.2
 -13 5 -5 26.5 12.7
 -13 -5 -5 -0.9 5.9
 13 -5 5 -10.6 7.6
 -11 5 -7 4.7 7.1
 -11 -5 -7 2.7 5.5
 11 -5 7 22.1 17.4
 -9 5 -9 65.39 12
 9 -5 9 75.29 16
 -9 -5 -9 91.29 16.8
 -7 5 -11 9.9 5.3
 7 -5 11 1.5 7.8
 -7 -5 -11 5.4 6.5
 -5 5 -13 72.59 9.5
 5 -5 13 73.99 16.4
 -5 -5 -13 114.79 16.9
 -3 5 -15 7.2 3.6
 3 -5 15 8.6 8.4
 -3 -5 -15 -3.7 6.2
 -1 -5 -17 -0.5 6.7
 1 -5 17 5.8 8.3
 -1 -5 19 30.4 12.1
 1 -5 -19 37.4 12.4
 3 -5 -21 -3.4 11.2
 -3 -5 21 20.9 12.2
 -14 6 -4 -9.9 8
 14 -6 4 11.2 10.8
 -14 -6 -4 5.4 9.7
 -12 6 -6 -18.5 7.5
 -12 -6 -6 0.4 7.4
 12 -6 6 11.5 10.1
 -10 6 -8 17.6 7.5
 -10 -6 -8 17.2 8.6
 10 -6 8 17.8 10.6
 -8 6 -10 9.1 6.4
 -8 -6 -10 -2.4 7.2
 8 -6 10 11.9 9.4
 6 -6 12 -6.1 8.2
 -6 -6 -12 3.1 8
 -4 6 -14 -2.3 3.4
 -4 -6 -14 -9.3 7.4
 4 -6 14 7.4 8
 2 -6 16 24.3 10.2
 -2 -6 -16 6.6 15.9
 0 -6 -18 2.3 9.5
 0 -6 18 -11.3 7.4
 -9 7 -9 18 10.1
 -9 -7 -9 19.9 10.8
 9 -7 9 1.7 9.9
 -7 7 -11 0.6 7.1
 7 -7 11 -6.6 8.4
 -7 -7 -11 -5 8.5
 -20 0 1 -3.4 6
 -18 0 -1 -5.7 5.8
 -18 0 -1 2.8 8.4
 -16 0 -3 -6.1 6.7
 -16 0 -3 12 7.1
 14 0 5 -13 7.1
 -14 0 -5 -1.2 6.2
 -14 0 -5 -2.8 6.6
 12 0 7 -1 7.3
 -12 0 -7 -7.3 5.5
 -12 0 -7 -3.6 6.6
 -10 0 -9 -3.8 5.1
 -10 0 -9 7.3 6.5
 8 0 11 13.9 9.2
 -8 0 -11 4.3 5.9
 8 0 11 10.6 9.3
 6 0 13 4.2 9.1
 6 0 13 -10.4 8.1
 -6 0 -13 -0.9 4.6
 -4 0 -15 -3.4 4
 4 0 15 1.7 9
 4 0 15 -8.3 8.9
 2 0 17 -0.3 8.5
 2 0 17 -16.9 7.4
 -2 0 -17 4.5 5.7
 0 0 -19 -4.1 5.9
 0 0 19 -13.8 8.3
 -2 0 21 -9.3 9.3
 -2 0 21 -15.9 8
 2 0 -21 -6 6.2
 4 0 -23 25.5 9.7
 -4 0 23 -2.7 9.2
 -6 0 25 19.3 14.5
 -21 1 2 1.6 10.2
 -21 1 2 4 6.1
 -21 -1 2 19.4 8.9
 -21 -1 2 8.3 9.1
 -19 1 0 1.8 6.9
 -19 1 0 5.4 6
 -19 -1 0 9 8.8
 -19 -1 0 2.4 7.1
 -17 1 -2 13.2 6.8
 -17 1 -2 12 8.7
 -17 -1 -2 16 8.9
 -17 -1 -2 9.5 8
 -15 1 -4 6.8 7.2
 -15 1 -4 13.9 7.9
 -15 -1 -4 19.1 9.7
 15 -1 4 30.2 10.7
 -15 -1 -4 21 8.8
 -13 1 -6 230.48 23.7
 -13 1 -6 205.48 21.6
 13 -1 6 196.08 24
 -13 -1 -6 218.78 22.6
 -13 -1 -6 202.18 31.4
 11 1 8 63.59 18
 -11 1 -8 33.5 10.7
 -11 1 -8 44 10.8
 -11 -1 -8 56.29 12.2
 11 -1 8 47.2 13.4
 -9 1 -10 177.78 32.6
 9 1 10 179.38 27.3
 -9 1 -10 193.38 18.5
 -9 -1 -10 173.28 23.1
 9 -1 10 237.08 27.8
 9 -1 10 136.89 22.3
 -7 1 -12 40.7 8.4
 7 1 12 29 14.6
 7 -1 12 27.9 16.4
 -7 -1 -12 37.5 9.6
 7 -1 12 36.9 13.8
 -5 1 -14 3.4 4.6
 5 1 14 7.3 10.7
 5 1 14 5.3 9.1
 5 -1 14 4.2 9
 -5 -1 -14 -4.6 4.7
 -3 1 -16 196.98 17.1
 3 1 16 165.18 30.6
 3 1 16 197.38 29
 3 -1 16 154.48 25.4
 3 -1 16 186.18 23.1
 -3 -1 -16 177.38 19.2
 -1 1 -18 78.29 11.6
 1 1 18 54.49 15.4
 -1 -1 -18 69.59 12.7
 1 -1 18 84.29 15.3
 1 -1 18 44 16.8
 1 1 -20 145.39 15.9
 -1 1 20 91.19 21.5
 -1 -1 20 104.19 21.8
 -1 -1 20 125.39 18.2
 -3 1 22 41.9 15.7
 3 1 -22 15.4 8.6
 -3 -1 22 63.49 16.1
 3 -1 -22 32.5 10.4
 -3 -1 22 32.6 13.7
 -5 1 24 7.7 13.1
 -5 -1 24 -11.8 10.9
 -5 -1 24 6.4 12.2
 -20 2 1 -4.6 5.9
 -20 -2 1 -4.9 17.3
 -18 2 -1 2.1 7.1
 -18 2 -1 4 7.6
 -18 -2 -1 -0.5 8.4
 -16 2 -3 32.1 11.4
 -16 2 -3 38.9 10.1
 16 -2 3 20.1 9.7
 -16 -2 -3 40 11.8
 -14 2 -5 72.39 14.8
 -14 2 -5 68.49 13.7
 -14 -2 -5 66.69 14.1
 14 -2 5 64.29 14
 -12 2 -7 36.5 24.3
 -12 2 -7 20.3 9
 -12 -2 -7 21.5 8.9
 12 -2 7 25.8 10.1
 10 2 9 18.8 13.9
 -10 2 -9 8.8 9.2
 -10 2 -9 19.9 7.3
 10 -2 9 -9.4 8.4
 -10 -2 -9 20.5 8.4
 8 2 11 48.4 15.5
 -8 2 -11 26.5 7.5
 -8 -2 -11 43.2 10
 8 -2 11 26.8 12.6
 -6 2 -13 27.5 7.3
 6 2 13 28.5 13.9
 6 -2 13 6.4 10
 6 -2 13 61.39 14.4
 -6 -2 -13 29.1 8.4
 -4 2 -15 -1.6 4.1
 4 2 15 11.2 10.9
 -4 -2 -15 -1.5 5.5
 4 -2 15 8 9.3
 4 -2 15 21.3 11.7
 -2 2 -17 57.19 9.6
 2 2 17 66.29 19.3
 -2 -2 -17 85.49 14.9
 2 -2 17 55.89 16.2
 2 -2 17 69.49 15.3
 0 2 -19 26.6 7.3
 0 2 19 35.9 15
 0 -2 -19 28.2 9.8
 0 -2 19 21.9 12.1
 0 -2 19 34.8 11.1
 2 2 -21 22.8 7.9
 -2 2 21 21.6 11.8
 -2 -2 21 39.5 15.2
 -2 -2 21 41.7 9.7
 2 -2 -21 31.5 10.3
 4 -2 -23 13.6 10
 -4 -2 23 8.1 8.3
 -4 -2 23 3.6 13.7
 -19 3 0 9 8.6
 -19 3 0 -0.5 7.4
 -19 -3 0 8.8 11.2
 -17 3 -2 18.2 11
 -17 3 -2 7 9.1
 -17 -3 -2 8.6 9.1
 17 -3 2 6 10.1
 -15 3 -4 40.6 14.6
 -15 3 -4 38.8 12.1
 -15 -3 -4 47.1 11.9
 15 -3 4 28.2 11.3
 -13 3 -6 24 11.6
 -13 3 -6 -5.1 4.9
 -13 -3 -6 -3.1 6.8
 13 -3 6 -0.6 7.8
 -11 3 -8 9.6 7.1
 -11 3 -8 8.8 12
 11 -3 8 0.8 8.4
 -11 -3 -8 14.3 8
 -9 3 -10 294.77 24.2
 9 -3 10 216.88 41.5
 -9 -3 -10 292.77 26.7
 -7 3 -12 -0.7 4.6
 -7 -3 -12 -3.2 5.5
 7 -3 12 3.7 8.5
 5 3 14 29.3 18
 -5 3 -14 11.4 5.4
 -5 -3 -14 38.4 9.8
 5 -3 14 17.8 10.9
 -3 3 -16 15 5.3
 3 3 16 31.1 14.8
 -3 -3 -16 10.1 7.3
 -1 3 -18 9.1 5.2
 1 3 18 16.6 12
 -1 -3 -18 11.8 9.7
 1 -3 18 9.4 10.2
 1 3 -20 -0.2 6.9
 -1 3 20 8.7 11
 -1 -3 20 -1.8 9.8
 1 -3 -20 8.3 9.1
 -3 3 22 18.2 12.8
 -3 -3 22 -19 9.3
 3 -3 -22 -0.8 8.3
 -18 4 -1 -5.2 8.7
 -18 4 -1 10 10.6
 -18 -4 -1 18.5 19.6
 18 -4 1 31.3 12.6
 -16 4 -3 84.29 18.2
 -16 4 -3 78.49 29.8
 -16 -4 -3 125.09 17.9
 -14 4 -5 23.4 11.4
 -14 4 -5 4.4 6.4
 -14 -4 -5 12.7 7.6
 14 -4 5 12.8 9
 -12 4 -7 30 10.3
 12 -4 7 18.4 10.6
 -12 -4 -7 41.3 10.9
 -10 4 -9 53.59 11.3
 10 -4 9 44.1 12.6
 -10 -4 -9 47.4 11.7
 -8 4 -11 -7.2 4.8
 -8 -4 -11 6.7 8.2
 8 -4 11 2.8 9.4
 -6 4 -13 20.8 6
 6 -4 13 16.4 11
 -6 -4 -13 55.99 13.2
 -4 4 -15 13.7 4.9
 -4 -4 -15 23.4 9.1
 4 -4 15 23.5 10.5
 -2 4 -17 -3.8 3.7
 -2 -4 -17 -7.6 6.9
 2 -4 17 9.5 8.9
 0 -4 -19 11 9.6
 0 -4 19 8.1 9.2
 2 -4 -21 12.5 9.5
 -2 -4 21 13.4 26.7
 -15 5 -4 23.7 14
 -15 5 -4 8.6 10.7
 15 -5 4 12.4 11.2
 -15 -5 -4 21.4 10.5
 -13 5 -6 3 6.4
 13 -5 6 -10.1 13.3
 -13 -5 -6 -0.1 6.6
 -11 5 -8 28.6 14.5
 -11 -5 -8 22.6 9.7
 11 -5 8 30.8 12.7
 -9 5 -10 12.3 6.8
 9 -5 10 1.2 9.4
 -9 -5 -10 4.6 7.4
 7 -5 12 5.6 8.9
 -7 -5 -12 -8.3 6.8
 -5 5 -14 8.9 4.8
 5 -5 14 5.3 9.5
 -5 -5 -14 16.1 8.6
 -3 5 -16 -1.2 3.4
 3 -5 16 6.6 8.7
 -3 -5 -16 -4.7 6.6
 -1 -5 -18 13 10.6
 1 -5 18 2.4 8.9
 -1 -5 20 18 11.7
 1 -5 -20 8.4 12.1
 -12 6 -7 17.5 9.5
 12 -6 7 -11.4 11.1
 -10 6 -9 1.1 7.2
 10 -6 9 13.5 12.2
 -10 -6 -9 -5.9 8.3
 -8 6 -11 -3 6.6
 -8 -6 -11 -0.4 7.5
 8 -6 11 -18.6 8.1
 -6 6 -13 28 6.8
 6 -6 13 32.9 12.7
 -6 -6 -13 67.09 26
 -4 -6 -15 64.79 17.2
 4 -6 15 44.8 13.8
 -2 -6 -17 -13 8.4
 2 -6 17 6 10.3
 -20 0 0 46.4 27.5
 -20 0 0 43.8 10
 -18 0 -2 21.7 8.7
 -18 0 -2 30.8 10.2
 -16 0 -4 -3.2 7.7
 -16 0 -4 10.3 7.3
 -14 0 -6 378.26 32.5
 -14 0 -6 329.47 66.59
 14 0 6 330.07 34.8
 -12 0 -8 7.9 7.1
 12 0 8 12 10.4
 10 0 10 4.8 17
 -10 0 -10 16.6 8.4
 -8 0 -12 25.4 7.5
 8 0 12 28.6 13.3
 6 0 14 15.1 10.4
 -6 0 -14 24.6 7.2
 6 0 14 13.3 12.7
 4 0 16 -15 7.6
 -4 0 -16 -6.1 4.3
 4 0 16 10.7 11.1
 2 0 18 234.28 30.5
 -2 0 -18 231.58 21.5
 2 0 18 208.38 25.9
 0 0 20 48.3 13.9
 0 0 20 47.2 15.8
 0 0 -20 50.59 11.5
 2 0 -22 48.7 11.5
 -2 0 22 11 12.2
 4 0 -24 4.4 9.1
 -4 0 24 -13.6 9.5
 -19 1 -1 33.8 11.9
 -19 1 -1 40.4 13.4
 -19 -1 -1 39.8 13
 -17 1 -3 12.3 8.3
 -17 1 -3 14.2 6.7
 -17 -1 -3 -2.4 6.9
 -15 1 -5 13.5 8.6
 -15 1 -5 27.5 9.4
 -15 -1 -5 15.8 8.6
 15 -1 5 15.9 8.9
 -13 1 -7 4.5 7.1
 -13 1 -7 -5.3 6.2
 13 -1 7 9.7 8.1
 -13 -1 -7 4.3 6.4
 11 1 9 -4.1 8.9
 -11 1 -9 1.8 7
 -11 -1 -9 10.2 6.8
 11 -1 9 3.9 9.1
 9 1 11 7.9 10.1
 -9 1 -11 -1.8 5.7
 9 -1 11 -36.6 44.4
 -9 -1 -11 -4.5 4.9
 9 -1 11 -15.1 8.8
 7 1 13 -10.6 9.1
 -7 1 -13 1.6 4.3
 7 -1 13 19.5 11
 -7 -1 -13 -4.9 6.8
 7 -1 13 19.8 13.1
 -5 1 -15 5.1 5.4
 5 1 15 16 12
 5 -1 15 8.2 9.9
 5 -1 15 0.4 10.8
 3 1 17 22.5 14.8
 -3 1 -17 17.9 6.5
 -3 -1 -17 33.9 16.1
 3 -1 17 -4.4 10.2
 3 -1 17 12.5 11
 1 1 19 3.5 11.4
 -1 1 -19 9.4 6.5
 1 -1 19 8.1 11.2
 -1 -1 -19 0.5 6.8
 1 -1 19 6.6 12.3
 -1 1 21 -3.4 11
 1 1 -21 14.4 7.6
 1 -1 -21 12.9 8
 -1 -1 21 32 14.2
 -1 -1 21 -11 11
 -3 1 23 -15.1 11
 3 1 -23 5.5 8.4
 3 -1 -23 -15 7.4
 -3 -1 23 -4.5 12.4
 -3 -1 23 18.8 10.3
 -20 2 0 3.2 8.1
 -20 2 0 4.2 9.4
 -20 -2 0 -6.2 9.1
 -18 2 -2 74.59 13.9
 -18 2 -2 79.09 16.7
 -18 -2 -2 74.69 16
 -16 2 -4 43.5 12.6
 16 -2 4 81.49 15.9
 -16 -2 -4 63.09 13.7
 -14 2 -6 212.88 24.6
 -14 2 -6 205.28 23.2
 14 -2 6 174.98 23.5
 -14 -2 -6 236.38 23.9
 -12 2 -8 17.6 7.8
 -12 -2 -8 1.1 6.8
 12 -2 8 5.2 8.2
 10 2 10 28.6 16.4
 -10 2 -10 34.3 8.3
 10 -2 10 25.9 15.7
 -10 -2 -10 32.9 9.4
 -8 2 -12 39.3 9.1
 8 2 12 60.59 18.5
 -8 -2 -12 74.69 13.2
 8 -2 12 46.8 14.2
 6 2 14 106.29 24.1
 -6 2 -14 103.69 12.9
 6 -2 14 164.98 26.9
 6 -2 14 143.39 23.3
 -6 -2 -14 104.19 15.6
 4 2 16 199.98 30.7
 -4 2 -16 132.49 14.5
 4 -2 16 184.88 23.8
 4 -2 16 135.39 24.4
 -4 -2 -16 146.79 18.4
 -2 2 -18 -1.2 5.1
 2 2 18 -17.5 9.6
 2 -2 18 -7.7 9
 -2 -2 -18 9.6 6.9
 2 -2 18 14.5 10.4
 0 2 20 5.4 11.6
 0 2 -20 3.7 4.8
 0 -2 20 14.8 12.1
 0 -2 20 22.8 10.1
 0 -2 -20 -2 7.6
 2 2 -22 -1.1 7.3
 -2 2 22 4.5 11.9
 2 -2 -22 14.2 9.6
 -2 -2 22 20.3 10.1
 -2 -2 22 -15.4 10.2
 4 -2 -24 -15.2 10.7
 -4 -2 24 7.8 13.8
 -4 -2 24 3.1 19.5
 -19 3 -1 6.9 8.9
 -19 -3 -1 -13.7 7.7
 -17 3 -3 52.19 14.7
 -17 3 -3 57.99 20.7
 17 -3 3 31.9 13
 -17 -3 -3 75.69 15.7
 -15 3 -5 61.89 14.3
 -15 3 -5 44.8 12
 15 -3 5 33.4 11.9
 -13 3 -7 -1.3 6.5
 13 -3 7 -1.1 7.8
 -13 -3 -7 9.6 7
 -11 3 -9 5.7 8
 11 -3 9 7.1 9.6
 -11 -3 -9 23.3 9.4
 -9 3 -11 1.6 6
 -9 -3 -11 -0.1 7.2
 9 -3 11 5.8 9.6
 -7 3 -13 12.4 6.5
 -7 -3 -13 20.8 9.6
 7 -3 13 20.3 10.9
 5 3 15 12.8 15.1
 -5 3 -15 8.4 5.4
 -5 -3 -15 26.3 9.1
 5 -3 15 18.5 11
 -3 3 -17 43.3 7.3
 3 3 17 75.59 22.9
 -3 -3 -17 44.3 11
 3 -3 17 25.4 14.9
 -1 3 -19 -0.5 4.9
 1 3 19 0.7 11.1
 -1 -3 -19 -0.7 7.4
 1 -3 19 16.2 11.6
 -1 3 21 32.8 13.1
 1 3 -21 4.8 15.5
 1 -3 -21 -12.4 6.8
 -1 -3 21 0.2 11.1
 -3 3 23 -7.3 14.8
 3 -3 -23 9.7 9.8
 -3 -3 23 18.7 13.1
 -18 4 -2 -1.5 7.5
 -18 4 -2 -13.2 12.5
 -18 -4 -2 4.3 9.3
 -16 4 -4 -3.7 6.6
 -16 4 -4 -7.1 10.5
 16 -4 4 14.9 10
 -14 4 -6 13.4 9
 14 -4 6 17.7 10.7
 -14 -4 -6 11.8 8.3
 -12 4 -8 0.9 6.7
 -12 -4 -8 3.5 7.3
 12 -4 8 2.9 9.3
 -10 4 -10 12.4 6.7
 10 -4 10 19.8 9.9
 -8 4 -12 8.1 5.4
 -8 -4 -12 17.8 9
 8 -4 12 -4.2 10.9
 -6 4 -14 -1.8 4.7
 6 -4 14 -2.5 7.8
 -6 -4 -14 -3.7 6.6
 -4 4 -16 3.6 3.9
 -4 -4 -16 5.5 6.7
 4 -4 16 3.7 8.6
 -2 4 -18 14.1 9.1
 -2 -4 -18 11.1 9
 2 -4 18 3.1 11.1
 0 -4 -20 0.3 9.2
 -15 5 -5 12.8 10.7
 -15 -5 -5 10.3 10.1
 15 -5 5 42.2 16.9
 -13 5 -7 29.2 11.9
 13 -5 7 19.6 11.2
 -13 -5 -7 14.5 9.7
 -11 5 -9 0.6 7.7
 -11 -5 -9 -10.5 7.5
 11 -5 9 -1.5 10.5
 -9 5 -11 10.5 7.3
 -9 -5 -11 6.2 8.6
 9 -5 11 13.8 11.3
 -7 5 -13 12.5 5.8
 -7 -5 -13 14.8 9.4
 7 -5 13 18.9 11.6
 -5 5 -15 5.1 4.4
 5 -5 15 3.2 9.5
 -5 -5 -15 2.8 6.8
 3 -5 17 45.1 13.4
 -3 -5 -17 34.7 13.6
 -1 -5 -19 64.09 17.2
 1 -5 19 54.59 16.8
 -10 6 -10 -6 7.4
 10 -6 10 17.5 12
 -10 -6 -10 -11.5 8.7
 -8 6 -12 14.6 7
 -8 -6 -12 6.1 9.4
 8 -6 12 -0.8 9.1
 -6 6 -14 -3.4 5.3
 -6 -6 -14 -2.9 8.6
 6 -6 14 -5.7 9.4
 -20 0 -1 2.9 8.5
 -18 0 -3 -8.9 6.6
 -16 0 -5 -6.4 6.2
 14 0 7 -18.8 8.9
 -14 0 -7 -5.7 6
 -12 0 -9 -4.8 5.8
 12 0 9 2.1 8.5
 10 0 11 9.5 9.2
 -10 0 -11 2.8 6.5
 8 0 13 7.3 10
 -8 0 -13 1.8 5.6
 -6 0 -15 -0.5 8.1
 6 0 15 -4.1 6.6
 4 0 17 7.6 10.3
 -4 0 -17 -2.1 4.6
 2 0 19 0.7 9.7
 -2 0 -19 12.8 6.7
 0 0 21 16.6 12
 -2 0 23 -10.7 11.4
 2 0 -23 -2.3 7.7
 -19 1 -2 44.6 19.8
 -19 1 -2 60.99 11.6
 -19 -1 -2 44.5 21.4
 -17 1 -4 24 9.3
 -17 1 -4 11.7 8.7
 -17 -1 -4 26.5 11.2
 -15 1 -6 -9.1 5.8
 15 -1 6 7.7 9.6
 -15 -1 -6 -5.2 6.9
 13 1 8 87.69 20.8
 -13 1 -8 75.99 14
 -13 -1 -8 68.29 14.1
 13 -1 8 74.89 18.6
 11 1 10 108.69 22.3
 -11 1 -10 102.99 15
 -11 -1 -10 86.39 15.3
 11 -1 10 83.29 19
 -9 1 -12 16.2 13.8
 9 1 12 -3 10.4
 9 -1 12 14.8 12.2
 7 1 14 32.9 13.3
 -7 1 -14 35.5 8.2
 7 -1 14 63.39 38.8
 -7 -1 -14 35.1 9.3
 7 -1 14 26.7 13.1
 -5 1 -16 -2.7 4.7
 5 1 16 26.1 11.5
 5 -1 16 -4.1 11.8
 5 -1 16 9.5 10.3
 -5 -1 -16 21 7.6
 3 1 18 -21.2 10.3
 -3 1 -18 1.4 5.3
 -3 -1 -18 9.5 6.4
 3 -1 18 -14.5 11.3
 3 -1 18 2.1 10.5
 1 1 20 31.2 16
 -1 1 -20 27.7 8.4
 -1 -1 -20 13.3 9.1
 1 -1 20 34.2 15.7
 1 -1 20 20.6 11.6
 -1 1 22 4.4 13.2
 1 1 -22 16 7.9
 -1 -1 22 9.6 11.1
 -1 -1 22 -9.1 11.8
 1 -1 -22 1.9 8.8
 -3 1 24 52.99 24.1
 3 1 -24 72.19 13.4
 -3 -1 24 71.89 22.3
 -3 -1 24 40.5 14.3
 3 -1 -24 59.99 14.9
 -18 2 -3 51.59 13.5
 -18 2 -3 75.09 13.9
 -18 -2 -3 97.59 25.5
 -16 2 -5 -3.5 8.8
 -16 2 -5 18 9
 -16 -2 -5 9.8 8.3
 16 -2 5 -1.8 9.9
 -14 2 -7 -3.2 7.2
 -14 -2 -7 9.6 8
 14 -2 7 40.3 16.8
 -12 2 -9 -1.5 5.7
 -12 -2 -9 -1.5 5.7
 12 -2 9 0.9 9.3
 10 2 11 6.4 11.3
 -10 -2 -11 3.8 7.7
 10 -2 11 1.4 9.1
 -8 2 -13 -8.9 4.2
 8 2 13 -9.6 10.9
 -8 -2 -13 -1.6 5.9
 8 -2 13 13.6 10.5
 -6 2 -15 17.7 6.9
 6 2 15 34.6 15.5
 6 -2 15 41.4 14
 6 -2 15 30 13.7
 -6 -2 -15 14.2 7.8
 4 2 17 126.29 27.4
 -4 2 -17 106.59 12.8
 -4 -2 -17 85.39 15.3
 4 -2 17 134.49 24.8
 4 -2 17 74.29 20.4
 2 2 19 2.4 11
 -2 2 -19 5 5
 2 -2 19 -0.4 11
 2 -2 19 18.7 12
 -2 -2 -19 -8.1 7
 0 2 21 12 14.6
 0 2 -21 1.4 5.8
 0 -2 21 31.2 11.1
 0 -2 21 1.6 11.6
 0 -2 -21 -4.6 6.7
 2 2 -23 -12.8 7.9
 -2 2 23 31.6 30.5
 2 -2 -23 1.8 9.2
 -2 -2 23 -8.7 10.2
 -2 -2 23 15.5 12
 -17 3 -4 25.5 11.4
 -17 3 -4 4 7.3
 -17 -3 -4 -5.7 17.9
 17 -3 4 7.3 11.6
 -15 3 -6 7 7.4
 -15 -3 -6 -2.7 6.3
 15 -3 6 1.6 10.1
 -13 3 -8 1.7 6.9
 -13 -3 -8 8.7 7.7
 13 -3 8 11.9 10.3
 -11 3 -10 13.7 7.7
 -11 -3 -10 49.4 11.8
 11 -3 10 24.3 10.9
 -9 3 -12 1.8 5.7
 9 -3 12 -10.7 10.7
 -9 -3 -12 -2.2 6.5
 -7 3 -14 69.89 11.2
 7 -3 14 66.59 17
 -7 -3 -14 105.39 15.4
 5 3 16 -2.1 11.4
 -5 3 -16 9 4.9
 -5 -3 -16 -6 6.3
 5 -3 16 -2.7 9.3
 -3 3 -18 10.7 5.3
 3 3 18 4.6 15
 -3 -3 -18 -0.9 7
 3 -3 18 -10.6 8.7
 -1 3 -20 14.4 6.3
 1 3 20 4.8 13.8
 -1 -3 -20 14.5 8.5
 1 -3 20 26.6 14.1
 -1 3 22 1.8 22.4
 -1 -3 22 27.8 14.8
 1 -3 -22 0.4 7.4
 -16 4 -5 9.5 8.4
 16 -4 5 11.4 10.9
 -16 -4 -5 18.3 10.3
 -14 -4 -7 47.5 12.1
 14 -4 7 53.79 13.3
 -12 4 -9 14.2 8.6
 12 -4 9 31.3 12.6
 -12 -4 -9 16.6 8.3
 -10 4 -11 6.7 5.7
 -10 -4 -11 0.4 6.9
 10 -4 11 6.9 10
 -8 4 -13 44.6 8.6
 8 -4 13 24.2 13.9
 -8 -4 -13 50.99 12.1
 -6 4 -15 10 5.1
 -6 -4 -15 6.4 8.6
 6 -4 15 11.6 10.9
 -4 4 -17 13 5.4
 4 -4 17 12.4 11.7
 -4 -4 -17 13.7 8.6
 2 -4 19 8.6 27.5
 -2 -4 -19 10.6 9.8
 -13 5 -8 1.4 7.4
 13 -5 8 -3.5 11.2
 -13 -5 -8 3.9 8.2
 -11 5 -10 43.6 11.4
 11 -5 10 8.5 13.2
 -11 -5 -10 48.2 23.4
 -9 5 -12 9.1 6.6
 9 -5 12 8.1 11.3
 -9 -5 -12 -6.3 16.7
 -7 5 -14 0.5 5.2
 -7 -5 -14 -3.7 19.9
 7 -5 14 0.4 9.4
 -5 -5 -16 14 11.9
 5 -5 16 12.5 12.6
 -3 -5 -18 25.6 11
 3 -5 18 0.8 9.5
 -18 0 -4 26.1 13.3
 -16 0 -6 264.57 27.8
 14 0 8 27.7 13.6
 -14 0 -8 28 9.8
 -12 0 -10 305.77 27.2
 12 0 10 252.57 32.7
 -10 0 -12 -1.8 5.9
 10 0 12 -4.1 9.2
 -8 0 -14 44.7 10.2
 8 0 14 67.39 18.4
 6 0 16 58.99 18
 -6 0 -16 68.89 11.8
 4 0 18 27.3 12.5
 -4 0 -18 35.3 9.7
 -2 0 -20 73.39 13.4
 2 0 20 108.79 21.6
 0 0 22 101.29 28.2
 0 0 -22 133.99 18
 -19 1 -3 -5.2 8.1
 -19 -1 -3 -3.8 9.9
 -17 1 -5 1.5 7.2
 -17 -1 -5 11.6 9
 -15 1 -7 19.5 8.4
 15 -1 7 31.5 12.8
 -15 -1 -7 15.3 9.6
 -13 1 -9 12.2 7.2
 13 1 9 7.7 11.4
 13 -1 9 -3.8 9.5
 -13 -1 -9 -4.8 6.7
 11 1 11 12 14.1
 -11 1 -11 23.1 7.8
 11 -1 11 21.3 12.2
 -11 -1 -11 7.9 6.8
 -9 1 -13 16.9 7.6
 9 1 13 -1.5 10.2
 9 -1 13 23.5 12.1
 -9 -1 -13 9.4 8.1
 7 1 15 -9 9.5
 -7 1 -15 13.5 11.2
 7 -1 15 28.3 12.9
 -7 -1 -15 32.9 9.5
 -5 1 -17 9.1 6.2
 5 1 17 20 11.6
 -5 -1 -17 13.3 6.6
 5 -1 17 2.3 10.6
 3 1 19 -1.2 10.8
 -3 1 -19 17.7 7.4
 3 -1 19 29.6 24.2
 -3 -1 -19 17.8 8
 3 -1 19 19.6 13.1
 1 1 21 4.1 13.8
 -1 1 -21 4.2 6.9
 1 -1 21 6.9 11.5
 -1 -1 -21 -0.6 8.2
 1 -1 21 -2.1 16.7
 -1 1 23 15.5 15.4
 1 -1 -23 29.3 12.6
 -1 -1 23 32.1 13.8
 -1 -1 23 -1.2 22.2
 -18 2 -4 0.2 8.8
 18 -2 4 6.5 11.4
 -16 2 -6 96.79 17.5
 -16 -2 -6 78.99 15.5
 16 -2 6 47.8 17.1
 -14 2 -8 1.4 7.5
 14 -2 8 -4.2 10.3
 -14 -2 -8 4.3 6.4
 -12 2 -10 73.99 14.3
 12 -2 10 41.8 14
 -12 -2 -10 99.49 14.6
 10 2 12 11.6 13
 -10 2 -12 25.3 7.6
 10 -2 12 6.9 11.9
 -10 -2 -12 38.1 10.1
 -8 2 -14 15 6.4
 8 2 14 -4.8 11.5
 -8 -2 -14 2.1 6.2
 8 -2 14 12.3 10.2
 6 2 16 -14.1 8.5
 -6 2 -16 -6.5 4.6
 6 -2 16 4 13.9
 -6 -2 -16 -4.1 5.4
 6 -2 16 5.1 10.8
 -4 2 -18 92.89 11.9
 4 2 18 84.19 22.6
 -4 -2 -18 65.19 13.8
 4 -2 18 86.09 18.1
 4 -2 18 100.99 22.4
 -2 2 -20 42.5 9
 2 2 20 4.6 14.6
 -2 -2 -20 14 10.6
 2 -2 20 52.59 16.6
 2 -2 20 30.5 14.1
 0 2 22 9.7 22.8
 0 2 -22 13 8.2
 0 -2 22 10.4 20.6
 0 -2 -22 23.7 11.3
 0 -2 22 -7.8 11.7
 -17 3 -5 4.5 8.5
 -17 -3 -5 -10.4 6.6
 17 -3 5 34.7 21.6
 -15 3 -7 24.9 11.5
 15 -3 7 22.1 12.2
 -15 -3 -7 23.2 10.4
 -13 3 -9 0.1 7.3
 13 -3 9 12.1 10.8
 -13 -3 -9 25.2 10.1
 -11 3 -11 16.3 8.3
 -11 -3 -11 11.6 7.7
 11 -3 11 12 11.4
 -9 3 -13 8.8 7.4
 9 -3 13 -9.1 9.7
 -9 -3 -13 9.6 6.9
 7 3 15 26.8 13.9
 -7 3 -15 2.9 5.8
 7 -3 15 1.2 11.1
 -7 -3 -15 0.2 7
 -5 3 -17 10.6 5.9
 5 3 17 -6.9 11.7
 -5 -3 -17 19.9 9.2
 5 -3 17 10.6 11.7
 -3 3 -19 54.39 9.5
 3 3 19 48 20
 -3 -3 -19 76.89 15.5
 3 -3 19 36.5 17.3
 1 3 21 22.8 18.8
 -1 3 -21 34.5 8.2
 -1 -3 -21 16.2 9.7
 1 -3 21 37.9 15.1
 -14 4 -8 24.4 10.1
 14 -4 8 4.2 11.2
 -14 -4 -8 8.8 11.1
 -12 4 -10 -1.3 6.8
 -12 -4 -10 4.1 9.4
 12 -4 10 -6.2 12.8
 -10 4 -12 -11.8 5.7
 10 -4 12 1.1 11.6
 -10 -4 -12 2.6 7.8
 -8 4 -14 13.9 6.7
 8 -4 14 19 11.2
 -8 -4 -14 3.2 7.4
 -6 4 -16 23.8 7
 6 -4 16 25.2 13.2
 -6 -4 -16 43.6 13
 -4 4 -18 27.9 7
 4 -4 18 40.6 34.5
 -4 -4 -18 40.8 17.2
 -11 5 -11 17.8 9.6
 11 -5 11 12.7 14.2
 -11 -5 -11 9.3 9
 -9 5 -13 -3.3 6.4
 9 -5 13 9.1 11.7
 -7 5 -15 11 6.8
 7 -5 15 -3.3 11.2
 -7 -5 -15 23.5 10.3
 -18 0 -5 -2.9 7.9
 -16 0 -7 -4.6 6.4
 14 0 9 -8.8 9.1
 -14 0 -9 2.7 7.1
 12 0 11 -1.8 9
 -12 0 -11 5.9 7
 10 0 13 6.3 11.4
 -10 0 -13 -7 5.3
 -8 0 -15 7.6 6.4
 8 0 15 13.8 10.7
 6 0 17 -10.3 8.6
 -6 0 -17 5.9 6.4
 -4 0 -19 -13.7 5.9
 4 0 19 -11.8 10.6
 -2 0 -21 15.7 7.9
 -17 1 -6 60.09 14.7
 -17 -1 -6 67.99 26.6
 17 -1 6 68.09 18.7
 -15 1 -8 26.4 10.4
 15 -1 8 31.7 13.8
 -15 -1 -8 21 10.5
 13 1 10 1.5 11.3
 -13 1 -10 -1.6 6.3
 13 -1 10 -0.1 9.5
 -13 -1 -10 -0.7 6.3
 -11 1 -12 4.4 6.8
 11 1 12 5.3 11.1
 11 -1 12 11.9 12
 -11 -1 -12 -1.4 6
 -9 1 -14 45.8 9.5
 9 1 14 48.6 17.9
 9 -1 14 27.1 13
 -9 -1 -14 30.8 9.9
 7 1 16 7.8 10.7
 -7 1 -16 11.2 6.7
 7 -1 16 -3.1 9.6
 -7 -1 -16 3.4 6.6
 -5 1 -18 41.2 8.7
 5 1 18 45.3 15.9
 5 -1 18 36.3 14.5
 -5 -1 -18 21.1 8.6
 -3 1 -20 11.7 7.4
 3 1 20 20.8 13.2
 3 -1 20 -0.3 11.6
 -3 -1 -20 2.9 6.3
 -1 1 -22 6.2 12.2
 1 1 22 -7.7 13.3
 -1 -1 -22 -6.3 6.8
 1 -1 22 8.9 11.5
 -16 2 -7 18.5 8.7
 -16 -2 -7 5.3 13.2
 16 -2 7 -4.7 11.7
 -14 2 -9 9.5 6.5
 14 -2 9 0.8 11.5
 -14 -2 -9 14.5 7.5
 -12 2 -11 16.8 7.6
 12 -2 11 9.8 11.4
 -12 -2 -11 4.4 6.7
 -10 2 -13 18.9 7
 10 2 13 -22.7 9.8
 -10 -2 -13 15.2 7.7
 10 -2 13 -2 9.4
 -8 2 -15 7.5 5.9
 8 2 15 -0.7 10.7
 -8 -2 -15 3.5 6.7
 8 -2 15 -1.7 9.2
 6 2 17 13.2 12.7
 -6 2 -17 2.7 5.7
 6 -2 17 18.2 11.1
 -6 -2 -17 7 7.5
 4 2 19 12.2 13.4
 -4 2 -19 30.3 8.6
 4 -2 19 22.2 15
 -4 -2 -19 25 9.6
 4 -2 19 38.9 17.3
 2 2 21 -26.4 12.5
 -2 2 -21 -0.6 7.1
 -2 -2 -21 -8.9 7.8
 2 -2 21 -16 12.8
 2 -2 21 13.7 14.2
 -15 3 -8 13.5 8.6
 -15 -3 -8 -13.9 7.1
 15 -3 8 0.3 12
 -13 3 -10 29.1 9.3
 13 -3 10 -3.8 11.1
 -13 -3 -10 10 10.2
 -11 3 -12 7.2 6.5
 11 -3 12 2.9 11.1
 -11 -3 -12 18.1 8.5
 -9 3 -14 25.8 7.4
 -9 -3 -14 30.5 10.3
 9 -3 14 31.4 14.1
 -7 3 -16 3.6 5.7
 7 3 16 -2.8 12.6
 -7 -3 -16 -14.5 6.3
 7 -3 16 1.1 11.1
 -5 3 -18 1.5 5.5
 5 3 18 17.6 26.8
 5 -3 18 16.6 15.4
 -5 -3 -18 19.9 9.1
 -3 3 -20 41.7 8.9
 3 3 20 26.1 19.5
 -3 -3 -20 37.6 11.6
 3 -3 20 16.9 13.6
 -12 4 -11 -3.6 6.5
 12 -4 11 20.2 14.7
 -12 -4 -11 2.9 7.7
 -10 4 -13 40.9 10.2
 10 -4 13 29.3 14.2
 -10 -4 -13 51.99 13.2
 -8 4 -15 -1.3 6.1
 -8 -4 -15 12.1 10.6
 8 -4 15 24.4 13.6
 -6 4 -17 26.9 7.9
 6 -4 17 48.7 17.1
 -6 -4 -17 39.1 11.8
 -16 0 -8 -6.6 17.4
 -14 0 -10 114.19 17.8
 14 0 10 90.69 21.5
 -12 0 -12 5.4 6.6
 12 0 12 -12 10.7
 -10 0 -14 21.3 8.2
 10 0 14 17.3 12.8
 -8 0 -16 7.6 6.8
 8 0 16 10.1 9.7
 -6 0 -18 4.9 7
 6 0 18 -6.6 9.5
 -4 0 -20 25.5 9.7
 4 0 20 25.1 15.5
 -15 1 -9 0.9 7
 15 -1 9 -4.4 11.7
 -15 -1 -9 10.6 9.5
 -13 1 -11 2.4 6.5
 13 1 11 -2.9 13.8
 13 -1 11 -1.2 10.1
 -13 -1 -11 7 7.9
 -11 1 -13 13.7 7.7
 11 1 13 0.7 14
 11 -1 13 4.9 10.1
 -11 -1 -13 17.5 8.6
 -9 1 -15 17.1 8.2
 9 1 15 -8.5 10.8
 -9 -1 -15 1.7 6.9
 9 -1 15 45.2 15.8
 7 1 17 -1.4 11.9
 -7 1 -17 2.6 6.4
 -7 -1 -17 -2.3 5.9
 7 -1 17 -9.9 9.9
 -5 1 -19 -1.4 5.7
 5 1 19 -14.5 21.9
 3 1 21 -10.2 12.9
 -3 1 -21 6 7
 3 -1 21 -3 11.4
 -3 -1 -21 -8.9 7.6
 -14 2 -10 86.89 15.5
 14 -2 10 73.09 19
 -14 -2 -10 56.89 23.2
 -12 2 -12 -0.8 6.5
 12 -2 12 0.9 11
 -12 -2 -12 5.1 6.9
 -10 2 -14 18.3 8
 10 2 14 36.4 15.6
 10 -2 14 27.4 13.3
 -10 -2 -14 43.2 11.1
 8 2 16 7.6 13.8
 -8 2 -16 7 6.8
 -8 -2 -16 8.9 7.5
 8 -2 16 28.7 11.8
 6 2 18 3.3 14.4
 6 -2 18 33 21.7
 -6 -2 -18 11.9 7.7
 -4 2 -20 -6.7 14.9
 4 2 20 3.4 14.9
 4 -2 20 9.7 12.6
 -4 -2 -20 15.7 9
 -13 3 -11 -10.6 7.2
 13 -3 11 16.4 13.6
 -11 3 -13 2.6 7.6
 -11 -3 -13 7.6 9.9
 11 -3 13 4.2 12.5
 -9 -3 -15 4 19.4
 9 -3 15 12.8 13.5
 -7 -3 -17 2.8 22.8
 7 -3 17 10.7 23.2
 14 0 11 4.2 12.9
 -14 0 -11 3.8 8.1
 12 0 13 -10.7 11.9
 -12 0 -13 7 6.7
 -10 0 -15 15.7 7.3
 10 0 15 -10.6 10
 -8 0 -17 14.8 7.6
 8 0 17 -8.8 21.2
 -6 0 -19 8.5 7.6
 13 1 12 0.5 13.3
 -13 1 -12 14.3 7.9
 -13 -1 -12 -4.1 9.4
 13 -1 12 17.3 12.3
 11 1 14 -17.9 12.1
 -11 1 -14 7.1 7.6
 11 -1 14 4.3 10.7
 -11 -1 -14 -2.6 7
 9 1 16 -16.7 18.9
 -9 1 -16 1.8 6.3
 9 -1 16 14.7 13
 -9 -1 -16 -1.3 6.4
 -7 1 -18 10.2 7.1
 7 1 18 -16.4 11.7
 7 -1 18 40.7 15.4
 -7 -1 -18 14.8 8
 -12 2 -13 3.5 8.4
 12 -2 13 16.8 13
 -12 -2 -13 -8.1 8.5
 -10 2 -15 17.1 7.9
 10 2 15 19 16.3
 10 -2 15 3.8 12.9
 -10 -2 -15 21.1 21.2
 -8 2 -17 -9.4 6
 8 -2 17 27.7 14.2
 -8 -2 -17 7 7

_iucr_refine_instructions_details
;
TITL 20240657_a.res in C2/c
    20240657.res
    created by SHELXL-2019/3 at 20:10:18 on 09-Apr-2024
REM Old TITL 20240657 in C2/c
REM SHELXT solution in C2/c: R1 0.162, Rweak 0.013, Alpha 0.035
REM <I/s> 0.469 for 208 systematic absences, Orientation as input
REM Formula found by SHELXT: C11 N O6 S
CELL 0.71073 18.4383 7.9282 20.4347 90 116.309 90
ZERR 8 0.0027 0.0014 0.0043 0 0.004 0
LATT 7
SYMM -X,+Y,0.5-Z
SFAC C H N O S
UNIT 88 136 8 48 8

L.S. 4 0 0
PLAN  1
SIZE 0.12 0.06 0.04
TEMP -103.15
CONF
BOND
list 4
fmap 2 53
MORE -1
BOND $H
ACTA
REM <olex2.extras>
REM <HklSrc "%.\\20240657.hkl">
REM </olex2.extras>

WGHT    0.059900    4.576800
FVAR       0.28221
S1    5    0.201646    0.035987    0.364400    11.00000    0.02906    0.03686 =
         0.03175    0.00259    0.01461    0.00383
O2    4    0.324188    0.491800    0.396181    11.00000    0.03213    0.03870 =
         0.03075    0.00399    0.01454    0.00838
O1    4    0.498101    0.216825    0.563095    11.00000    0.02988    0.04405 =
         0.03426    0.00398    0.00879    0.00916
O4    4    0.240227   -0.025738    0.439007    11.00000    0.04064    0.04975 =
         0.02889    0.00872    0.01795    0.01062
O3    4    0.278448    0.101156    0.354109    11.00000    0.02810    0.05849 =
         0.03172    0.00347    0.01374   -0.00422
O5    4    0.164431   -0.092807    0.310107    11.00000    0.05150    0.04374 =
         0.04246   -0.00746    0.02169   -0.00807
O6    4    0.151420    0.181534    0.355575    11.00000    0.04399    0.05125 =
         0.04489    0.00979    0.02231    0.02072
N1    3    0.358673    0.368752    0.506544    11.00000    0.02985    0.04631 =
         0.03587    0.00261    0.01684    0.00920
AFIX  93
H1A   2    0.315369    0.411536    0.507992    11.00000   -1.20000
H1B   2    0.392217    0.305788    0.542798    11.00000   -1.20000
AFIX   0
C8    1    0.444048    0.334987    0.444488    11.00000    0.02461    0.02915 =
         0.03381   -0.00395    0.01149   -0.00102
C9    1    0.373047    0.398474    0.451013    11.00000    0.02835    0.02953 =
         0.02799   -0.00260    0.00991    0.00140
C7    1    0.452194    0.369073    0.380844    11.00000    0.03109    0.03861 =
         0.03544   -0.00263    0.01516   -0.00258
AFIX  43
H7    2    0.411059    0.431553    0.342791    11.00000   -1.20000
AFIX   0
C10   1    0.250570    0.555176    0.397616    11.00000    0.02649    0.04239 =
         0.04317    0.00569    0.01561    0.01124
AFIX 137
H10A  2    0.220137    0.623329    0.353904    11.00000   -1.50000
H10B  2    0.264936    0.624804    0.441244    11.00000   -1.50000
H10C  2    0.217216    0.459942    0.398662    11.00000   -1.50000
AFIX   0
C3    1    0.505855    0.243939    0.500793    11.00000    0.02947    0.03057 =
         0.03468   -0.00707    0.01192   -0.00499
C4    1    0.572347    0.186856    0.491113    11.00000    0.02489    0.03777 =
         0.05034   -0.00751    0.01149   -0.00016
AFIX  43
H4    2    0.613814    0.123191    0.528341    11.00000   -1.20000
AFIX   0
C6    1    0.517274    0.315337    0.371929    11.00000    0.03761    0.05220 =
         0.04464   -0.00705    0.02442   -0.00470
AFIX  43
H6    2    0.521633    0.340295    0.328339    11.00000   -1.20000
AFIX   0
C2    1    0.563016    0.134578    0.624530    11.00000    0.03311    0.04444 =
         0.03473    0.00161    0.00013    0.00284
AFIX  23
H2A   2    0.614756    0.194750    0.638096    11.00000   -1.20000
H2B   2    0.569316    0.016512    0.612119    11.00000   -1.20000
AFIX   0

C11   1    0.260558    0.161278    0.282238    11.00000    0.04544    0.06237 =
         0.03563    0.00027    0.02171   -0.01107
AFIX 137
H11A  2    0.230864    0.074276    0.246203    11.00000   -1.50000
H11B  2    0.311157    0.187033    0.279559    11.00000   -1.50000
H11C  2    0.227447    0.263540    0.271921    11.00000   -1.50000
AFIX   0

C5    1    0.577272    0.223494    0.427398    11.00000    0.03153    0.05718 =
         0.06045   -0.01446    0.02767   -0.00651
AFIX  43
H5    2    0.622670    0.185150    0.421230    11.00000   -1.20000
AFIX   0
C1    1    0.539912    0.139463    0.686496    11.00000    0.05112    0.05972 =
         0.03615    0.00544    0.01109    0.00548
AFIX 137
H1C   2    0.487641    0.083217    0.671609    11.00000   -1.50000
H1D   2    0.535767    0.257020    0.699277    11.00000   -1.50000
H1E   2    0.581283    0.081333    0.728955    11.00000   -1.50000
AFIX   0
HKLF 4


REM  20240657_a.res in C2/c
REM wR2 = 0.1595, GooF = S = 1.014, Restrained GooF = 1.014 for all data
REM R1 = 0.0618 for 1750 Fo > 4sig(Fo) and 0.1126 for all 2745 data
REM 175 parameters refined using 0 restraints

END  
     
WGHT      0.0588      4.6528 

REM Highest difference peak  0.312,  deepest hole -0.477,  1-sigma level  0.082
Q1    1   0.1980  0.1747  0.3614  11.00000  0.05    0.31

  REM The information below was added by Olex2.
  REM
  REM R1 = 0.0618 for 1750 Fo > 4sig(Fo) and 0.1126 for all 10061 data
  REM 175 parameters refined using n/a restraints
  REM Highest difference peak 0.31, deepest hole -0.48
  REM Mean Shift 0, Max Shift -0.003.

  REM +++ Tabular Listing of Refinement Information +++
  REM R1_all = 0.1126
  REM R1_gt = 0.0618
  REM wR_ref = 0.1595
  REM GOOF = 1.014
  REM Shift_max = -0.003
  REM Shift_mean = 0
  REM Reflections_all = 10061
  REM Reflections_gt = 1750
  REM Parameters = 175
  REM Hole = -0.48
  REM Peak = 0.31
  REM Flack = n/a

  
;
_olex2_submission_special_instructions  'No special instructions were received'
